# Supplementary material for: Dimethyl­ammonium bis­(3-oxidonaphthalene-2-carboxyl­ato)borate hemihydrate
Source: Acta Crystallogr Sect E Struct Rep Online. 2007 Dec 18;64(Pt 1):o309–10. doi: 10.1107/S1600536807066810 (PMC2915356; doi:10.1107/S1600536807066810)
Supplement: Supplementary file 1 [file e-64-0o309-sup1.cif]

##############################################################################
###                                                                        ###
###        Electronic paper (Acta Crystallographica Section E)             ###
###                                                                        ###
##############################################################################
#                                                                            #
# This CIF contains the data in a paper accepted for publication in Acta     #
# Crystallographica Section E. It conforms to the requirements of Notes      #
# for Authors for Section E, and has been peer reviewed under the auspices   #
# of the IUCr Commission on Journals.                                        #
#                                                                            #
# Full details of the Crystallographic Information File format               #
# are given in the paper "The Crystallographic Information File (CIF):       #
# a New Standard Archive File for Crystallography" by S. R. Hall, F. H.      #
# Allen and I. D. Brown [Acta Cryst. (1991), A47, 655-685].                  #
#                                                                            #
# The current version of the core CIF dictionary is obtainable from          #
# ftp://ftp.iucr.org/pub/cif_core.dic. The current version number is 2.1.    #
#                                                                            #
# Software is freely available for graphical display of the structure(s) in  #
# this CIF.  For information consult the CIF home page http://www.iucr.org/  #
# cif/home.html                                                              #
#                                                                            #
##############################################################################
                                             
data_global
_audit_creation_method     SHELXL-97
_journal_date_recd_electronic     2007-11-28
_journal_date_accepted     2007-12-13
_journal_name_full     'Acta Crystallographica, Section E'
_journal_year     2008
_journal_volume     64
_journal_issue      1
_journal_page_first     o309
_journal_page_last     o310
_journal_paper_category     QO
_journal_coeditor_code     AT2517
_publ_contact_author_name     'Dr Mustafa TOMBUL'
_publ_contact_author_address
;
Department of Chemistry
Faculty of Art and Science
University of K\?ir\?ikkale
Campus, Yah\,sihan, K\?ir\?ikkale
71450 K\?ir\?ikkale
Turkey
;
_publ_contact_author_email     mustafatombul38@gmail.com
_publ_contact_author_fax     '90-318-3572461'
_publ_contact_author_phone     '90-318-3572478'
_publ_section_title
;
Dimethylammonium bis(3-oxidonaphthalene-2-carboxylato)borate hemihydrate
;
loop_
    _publ_author_name
    _publ_author_footnote
    _publ_author_address
    'Mustafa Tombul' ?
;
Department of Chemistry
Faculty of Arts and Sciences
University of K\?ir\?ikkale
Campus, Yah\,sihan,
71450 K\?ir\?ikkale
Turkey
;
    'Kutalm\?i\,s G\"uven' ?
;
Department of Physics
Faculty of Arts and Sciences
University of K\?ir\?ikkale
Campus, Yah\,sihan,
71450 K\?ir\?ikkale
Turkey
;
    'Ingrid Svoboda' ?
;
Structural Research
Material Science
Darmstadt University of Technology
Petersen Strasse 23
D-64287 Darmstadt
Germany
;
data_I
_chemical_name_systematic
;
Dimethylammonium bis(3-oxidonaphthalene-2-carboxylato)borate hemihydrate
;
_chemical_name_common     ?
_chemical_formula_moiety     'C2 H8 N + , C22 H12 B O6 - , 0.5H2 O'
_chemical_formula_sum     'C24 H21 B1 N1 O6.5'
_chemical_formula_iupac     'C2 H8 N + , C22 H12 B O6 - , 0.5H2 O'
_chemical_formula_weight     438.24
_chemical_melting_point     ?
_symmetry_cell_setting     monoclinic
_symmetry_space_group_name_H-M     'C 2/c'
_symmetry_space_group_name_Hall     '-C 2yc'
loop_
    _symmetry_equiv_pos_as_xyz
    'x, y, z'
    '-x, y, -z+1/2'
    'x+1/2, y+1/2, z'
    '-x+1/2, y+1/2, -z+1/2'
    '-x, -y, -z'
    'x, -y, z-1/2'
    '-x+1/2, -y+1/2, -z'
    'x+1/2, -y+1/2, z-1/2'
_cell_length_a     32.011(3)
_cell_length_b     9.7740(10)
_cell_length_c     14.7420(10)
_cell_angle_alpha     90.00
_cell_angle_beta     112.628(7)
_cell_angle_gamma     90.00
_cell_volume     4257.2(7)
_cell_formula_units_Z     8
_cell_measurement_reflns_used     2075
_cell_measurement_theta_min     2.490
_cell_measurement_theta_max     21.119
_cell_measurement_temperature     303(2)
_exptl_crystal_description     'rod shape'
_exptl_crystal_colour     'light yellow '
_exptl_crystal_size_max     0.48
_exptl_crystal_size_mid     0.08
_exptl_crystal_size_min     0.08
_exptl_crystal_density_diffrn     1.367
_exptl_crystal_density_meas     ?
_exptl_crystal_density_method     'not measured'
_exptl_crystal_F_000     1832
_exptl_absorpt_coefficient_mu     0.099
_exptl_absorpt_correction_type     numerical
_exptl_absorpt_process_details
;
[absorption correction using a multifaceted crystal
model based on expressions derived (Clark & Reid, 1995)]
;
_exptl_absorpt_correction_T_min     0.981
_exptl_absorpt_correction_T_max     0.994
_exptl_special_details
;
;
_diffrn_ambient_temperature     303(2)
_diffrn_radiation_type     MoK\a
_diffrn_radiation_wavelength     0.71073
_diffrn_radiation_source     'fine-focus sealed tube'
_diffrn_radiation_monochromator     graphite
_diffrn_measurement_device_type
;
Oxford Diffraction Xcalibur diffractometer with a Sapphire CCD detector
;
_diffrn_measurement_method
;
Rotation method data acquisition using \w and \f
;
_diffrn_detector_area_resol_mean     8.4012
_diffrn_reflns_number     16173
_diffrn_reflns_av_R_equivalents     0.0792
_diffrn_reflns_av_sigmaI/netI     0.1284
_diffrn_reflns_theta_min     2.50
_diffrn_reflns_theta_max     26.37
_diffrn_reflns_theta_full     26.37
_diffrn_measured_fraction_theta_max     0.994
_diffrn_measured_fraction_theta_full     0.994
_diffrn_reflns_limit_h_min     -40
_diffrn_reflns_limit_h_max     40
_diffrn_reflns_limit_k_min     -9
_diffrn_reflns_limit_k_max     12
_diffrn_reflns_limit_l_min     -18
_diffrn_reflns_limit_l_max     18
_diffrn_standards_number     ?
_diffrn_standards_interval_count     ?
_diffrn_standards_interval_time     ?
_diffrn_standards_decay_%     0
_refine_special_details
;
 Refinement of F^2^ against ALL reflections.  The weighted R-factor wR and
 goodness of fit S are based on F^2^, conventional R-factors R are based
 on F, with F set to zero for negative F^2^. The threshold expression of
 F^2^ > 2sigma(F^2^) is used only for calculating R-factors(gt) etc. and is
 not relevant to the choice of reflections for refinement.  R-factors based
 on F^2^ are statistically about twice as large as those based on F, and R-
 factors based on ALL data will be even larger.
;
_reflns_number_total     4321
_reflns_number_gt     1708
_reflns_threshold_expression     I>2\s(I)
_refine_ls_structure_factor_coef     Fsqd
_refine_ls_matrix_type     full
_refine_ls_R_factor_all     0.2506
_refine_ls_R_factor_gt     0.0928
_refine_ls_wR_factor_gt     0.1044
_refine_ls_wR_factor_ref     0.1521
_refine_ls_goodness_of_fit_ref     1.117
_refine_ls_restrained_S_all     1.117
_refine_ls_number_reflns     4321
_refine_ls_number_parameters     299
_refine_ls_number_restraints     3
_refine_ls_hydrogen_treatment     mixed
_refine_ls_weighting_scheme     calc
_refine_ls_weighting_details
         'calc w=1/[\s^2^(Fo^2^)+(0.0247P)^2^+7.7951P] where P=(Fo^2^+2Fc^2^)/3'
_atom_sites_solution_hydrogens     geom
_atom_sites_solution_primary     direct
_atom_sites_solution_secondary     difmap
_refine_ls_shift/su_max     0.000
_refine_ls_shift/su_mean     0.000
_refine_diff_density_max     0.211
_refine_diff_density_min     -0.229
_refine_ls_extinction_method     none
_refine_ls_extinction_coef     ?
loop_
    _atom_type_symbol
    _atom_type_description
    _atom_type_scat_dispersion_real
    _atom_type_scat_dispersion_imag
    _atom_type_scat_source
    'C' 'C' 0.0033 0.0016
                         'International Tables Vol C Tables 4.2.6.8 and 6.1.1.4'
    'H' 'H' 0.0000 0.0000
                         'International Tables Vol C Tables 4.2.6.8 and 6.1.1.4'
    'B' 'B' 0.0013 0.0007
                         'International Tables Vol C Tables 4.2.6.8 and 6.1.1.4'
    'N' 'N' 0.0061 0.0033
                         'International Tables Vol C Tables 4.2.6.8 and 6.1.1.4'
    'O' 'O' 0.0106 0.0060
                         'International Tables Vol C Tables 4.2.6.8 and 6.1.1.4'
_computing_data_collection
;
CrysAlis CCD (Oxford Diffraction, 2006)
;
_computing_cell_refinement
;
CrysAlis RED (Oxford Diffraction, 2006)
;
_computing_data_reduction
;
CrysAlis RED (Oxford Diffraction, 2006)
;
_computing_structure_solution     'SHELXS97 (Sheldrick, 1997)'
_computing_structure_refinement     'SHELXL97 (Sheldrick, 1997)'
_computing_molecular_graphics
;
Mercury (Macrae <i>et al.</i>, 2006).
;
_computing_publication_material     'publCIF (Westrip, 2008)'
loop_
    _atom_site_type_symbol
    _atom_site_label
    _atom_site_fract_x
    _atom_site_fract_y
    _atom_site_fract_z
    _atom_site_U_iso_or_equiv
    _atom_site_adp_type
    _atom_site_calc_flag
    _atom_site_refinement_flags
    _atom_site_occupancy
    _atom_site_disorder_assembly
    _atom_site_disorder_group
    O O1 -0.01987(8) 0.4067(3) 0.37753(18) 0.0487(8) Uani d . 1 . .
    O O2 -0.03911(9) 0.2873(3) 0.5007(2) 0.0520(8) Uani d . 1 . .
    O O3 0.01354(9) 0.2159(3) 0.6392(2) 0.0643(9) Uani d . 1 . .
    O O4 -0.09425(8) 0.4084(3) 0.37123(19) 0.0474(7) Uani d . 1 . .
    O O5 -0.06167(9) 0.2000(3) 0.33692(19) 0.0498(8) Uani d . 1 . .
    O O6 -0.10420(9) 0.0190(3) 0.2734(2) 0.0608(9) Uani d . 1 . .
    C C1 0.02357(13) 0.3624(4) 0.4222(3) 0.0421(11) Uani d . 1 . .
    C C2 0.05411(13) 0.3882(4) 0.3807(3) 0.0443(11) Uani d . 1 . .
    H H2 0.0451 0.4358 0.3216 0.053 Uiso calc R 1 . .
    C C3 0.09922(13) 0.3435(4) 0.4264(3) 0.0423(11) Uani d . 1 . .
    C C4 0.13136(14) 0.3649(5) 0.3838(3) 0.0564(13) Uani d . 1 . .
    H H4 0.1230 0.4126 0.3249 0.068 Uiso calc R 1 . .
    C C5 0.17420(16) 0.3169(5) 0.4274(4) 0.0693(15) Uani d . 1 . .
    H H5 0.1947 0.3314 0.3976 0.083 Uiso calc R 1 . .
    C C6 0.18799(15) 0.2461(5) 0.5163(4) 0.0712(15) Uani d . 1 . .
    H H6 0.2175 0.2135 0.5452 0.085 Uiso calc R 1 . .
    C C7 0.15843(14) 0.2246(5) 0.5608(3) 0.0615(13) Uani d . 1 . .
    H H7 0.1679 0.1784 0.6205 0.074 Uiso calc R 1 . .
    C C8 0.11340(13) 0.2721(4) 0.5170(3) 0.0443(11) Uani d . 1 . .
    C C9 0.08061(13) 0.2483(4) 0.5579(3) 0.0457(11) Uani d . 1 . .
    H H9 0.0890 0.2026 0.6176 0.055 Uiso calc R 1 . .
    C C10 0.03693(13) 0.2910(4) 0.5115(3) 0.0398(10) Uani d . 1 . .
    C C11 0.00351(14) 0.2617(4) 0.5560(4) 0.0482(12) Uani d . 1 . .
    C C12 -0.13259(13) 0.3378(4) 0.3605(3) 0.0406(10) Uani d . 1 . .
    C C13 -0.16686(12) 0.4009(4) 0.3771(3) 0.0462(11) Uani d . 1 . .
    H H13 -0.1638 0.4923 0.3962 0.055 Uiso calc R 1 . .
    C C14 -0.20682(13) 0.3303(5) 0.3661(3) 0.0470(12) Uani d . 1 . .
    C C15 -0.24235(14) 0.3923(5) 0.3855(3) 0.0686(15) Uani d . 1 . .
    H H15 -0.2397 0.4828 0.4065 0.082 Uiso calc R 1 . .
    C C16 -0.28029(16) 0.3202(6) 0.3738(4) 0.0833(17) Uani d . 1 . .
    H H16 -0.3035 0.3628 0.3863 0.100 Uiso calc R 1 . .
    C C17 -0.28545(16) 0.1834(6) 0.3434(4) 0.0858(17) Uani d . 1 . .
    H H17 -0.3117 0.1356 0.3362 0.103 Uiso calc R 1 . .
    C C18 -0.25178(14) 0.1214(5) 0.3245(3) 0.0694(14) Uani d . 1 . .
    H H18 -0.2551 0.0304 0.3046 0.083 Uiso calc R 1 . .
    C C19 -0.21161(13) 0.1922(5) 0.3345(3) 0.0457(11) Uani d . 1 . .
    C C20 -0.17613(13) 0.1312(4) 0.3159(3) 0.0463(11) Uani d . 1 . .
    H H20 -0.1792 0.0412 0.2937 0.056 Uiso calc R 1 . .
    C C21 -0.13709(12) 0.2008(4) 0.3295(3) 0.0379(10) Uani d . 1 . .
    C C22 -0.10027(14) 0.1318(5) 0.3107(3) 0.0466(11) Uani d . 1 . .
    B B1 -0.05381(15) 0.3300(5) 0.3956(4) 0.0444(13) Uani d . 1 . .
    N N5 -0.06832(10) 0.8557(4) 0.1613(2) 0.0518(9) Uani d . 1 . .
    H H25A -0.0368 0.8299 0.1688 0.062 Uiso d R 1 . .
    H H25B -0.0619 0.9008 0.2225 0.062 Uiso d R 1 . .
    C C23 -0.09329(15) 0.7284(5) 0.1570(4) 0.0791(16) Uani d . 1 . .
    H H23A -0.0763 0.6713 0.2117 0.095 Uiso calc R 1 . .
    H H23B -0.0979 0.6813 0.0967 0.095 Uiso calc R 1 . .
    H H23C -0.1221 0.7494 0.1596 0.095 Uiso calc R 1 . .
    C C24 -0.09181(16) 0.9503(5) 0.0806(3) 0.0898(18) Uani d . 1 . .
    H H24A -0.0997 0.9036 0.0190 0.108 Uiso calc R 1 . .
    H H24B -0.0723 1.0261 0.0831 0.108 Uiso calc R 1 . .
    H H24C -0.1188 0.9833 0.0869 0.108 Uiso calc R 1 . .
    O O7 0.0000 0.0715(4) 0.2500 0.0849(15) Uani d SD 1 . .
    H H27 -0.0156(12) 0.1236(14) 0.271(3) 0.102 Uiso d D 1 . .
loop_
    _atom_site_aniso_label
    _atom_site_aniso_U_11
    _atom_site_aniso_U_22
    _atom_site_aniso_U_33
    _atom_site_aniso_U_12
    _atom_site_aniso_U_13
    _atom_site_aniso_U_23
    O1 0.0322(16) 0.061(2) 0.0533(19) -0.0011(15) 0.0168(15) 0.0074(15)
    O2 0.0364(16) 0.071(2) 0.053(2) -0.0023(16) 0.0217(15) 0.0056(17)
    O3 0.0504(18) 0.088(3) 0.058(2) -0.0010(17) 0.0247(17) 0.0188(19)
    O4 0.0370(16) 0.0427(19) 0.0651(19) -0.0031(14) 0.0226(15) -0.0049(15)
    O5 0.0442(17) 0.047(2) 0.063(2) 0.0006(15) 0.0262(16) -0.0089(16)
    O6 0.0632(19) 0.051(2) 0.078(2) 0.0015(17) 0.0375(17) -0.0150(18)
    C1 0.037(3) 0.042(3) 0.048(3) -0.006(2) 0.017(2) 0.000(2)
    C2 0.040(3) 0.050(3) 0.045(3) -0.008(2) 0.020(2) 0.000(2)
    C3 0.038(3) 0.043(3) 0.049(3) -0.010(2) 0.019(2) -0.012(2)
    C4 0.046(3) 0.067(3) 0.067(3) -0.013(3) 0.033(3) -0.011(3)
    C5 0.052(3) 0.084(4) 0.088(4) -0.009(3) 0.045(3) -0.012(3)
    C6 0.040(3) 0.076(4) 0.103(4) 0.001(3) 0.033(3) 0.001(3)
    C7 0.043(3) 0.060(3) 0.079(3) 0.003(2) 0.020(3) 0.007(3)
    C8 0.038(3) 0.042(3) 0.049(3) -0.004(2) 0.012(2) -0.003(2)
    C9 0.046(3) 0.045(3) 0.049(3) -0.003(2) 0.021(2) 0.000(2)
    C10 0.035(2) 0.040(3) 0.048(3) -0.005(2) 0.021(2) 0.001(2)
    C11 0.046(3) 0.047(3) 0.056(3) -0.004(2) 0.024(3) -0.002(3)
    C12 0.038(2) 0.038(3) 0.047(3) -0.001(2) 0.017(2) -0.002(2)
    C13 0.040(2) 0.041(3) 0.060(3) 0.001(2) 0.021(2) -0.008(2)
    C14 0.034(2) 0.054(3) 0.056(3) 0.005(2) 0.020(2) -0.003(2)
    C15 0.047(3) 0.069(4) 0.100(4) 0.002(3) 0.039(3) -0.007(3)
    C16 0.054(3) 0.085(5) 0.123(5) 0.004(3) 0.048(3) -0.006(4)
    C17 0.049(3) 0.086(5) 0.133(5) -0.015(3) 0.046(3) -0.006(4)
    C18 0.053(3) 0.070(4) 0.089(4) -0.011(3) 0.031(3) -0.004(3)
    C19 0.035(2) 0.053(3) 0.050(3) -0.003(2) 0.018(2) 0.001(2)
    C20 0.048(3) 0.045(3) 0.047(3) -0.002(2) 0.019(2) -0.005(2)
    C21 0.033(2) 0.041(3) 0.040(3) 0.004(2) 0.014(2) 0.001(2)
    C22 0.049(3) 0.045(3) 0.048(3) 0.001(3) 0.021(2) -0.002(2)
    B1 0.027(3) 0.057(4) 0.050(3) -0.002(3) 0.017(3) 0.001(3)
    N5 0.048(2) 0.056(2) 0.052(2) 0.006(2) 0.0200(19) -0.003(2)
    C23 0.069(3) 0.074(4) 0.097(4) -0.020(3) 0.035(3) -0.026(3)
    C24 0.106(4) 0.096(5) 0.065(4) 0.040(4) 0.029(3) 0.013(3)
    O7 0.086(4) 0.060(3) 0.135(4) 0.000 0.071(3) 0.000
_geom_special_details
;
 All esds (except the esd in the dihedral angle between two l.s. planes)
 are estimated using the full covariance matrix.  The cell esds are taken
 into account individually in the estimation of esds in distances, angles
 and torsion angles; correlations between esds in cell parameters are only
 used when they are defined by crystal symmetry.  An approximate (isotropic)
 treatment of cell esds is used for estimating esds involving l.s. planes.
;
loop_
    _geom_bond_atom_site_label_1
    _geom_bond_atom_site_label_2
    _geom_bond_site_symmetry_2
    _geom_bond_distance
    _geom_bond_publ_flag
    O1 C1 . 1.360(4) ?
    O1 B1 . 1.427(5) yes
    O2 C11 . 1.316(4) ?
    O2 B1 . 1.496(5) yes
    O3 C11 . 1.227(4) ?
    O4 C12 . 1.363(4) ?
    O4 B1 . 1.426(5) yes
    O5 C22 . 1.324(4) ?
    O5 B1 . 1.502(5) yes
    O6 C22 . 1.216(4) ?
    C1 C2 . 1.362(5) ?
    C1 C10 . 1.404(5) ?
    C2 C3 . 1.408(5) ?
    C2 H2 . 0.9300 ?
    C3 C4 . 1.412(5) ?
    C3 C8 . 1.417(5) ?
    C4 C5 . 1.355(6) ?
    C4 H4 . 0.9300 ?
    C5 C6 . 1.395(6) ?
    C5 H5 . 0.9300 ?
    C6 C7 . 1.360(5) ?
    C6 H6 . 0.9300 ?
    C7 C8 . 1.412(5) ?
    C7 H7 . 0.9300 ?
    C8 C9 . 1.416(5) ?
    C9 C10 . 1.364(5) ?
    C9 H9 . 0.9300 ?
    C10 C11 . 1.482(5) ?
    C12 C13 . 1.361(5) ?
    C12 C21 . 1.405(5) ?
    C13 C14 . 1.406(5) ?
    C13 H13 . 0.9300 ?
    C14 C15 . 1.412(5) ?
    C14 C19 . 1.417(5) ?
    C15 C16 . 1.356(6) ?
    C15 H15 . 0.9300 ?
    C16 C17 . 1.399(6) ?
    C16 H16 . 0.9300 ?
    C17 C18 . 1.355(6) ?
    C17 H17 . 0.9300 ?
    C18 C19 . 1.417(5) ?
    C18 H18 . 0.9300 ?
    C19 C20 . 1.400(5) ?
    C20 C21 . 1.368(5) ?
    C20 H20 . 0.9300 ?
    C21 C22 . 1.473(5) ?
    N5 C24 . 1.466(5) no
    N5 C23 . 1.467(5) no
    N5 H25A . 1.0035 ?
    N5 H25B . 0.9530 ?
    C23 H23A . 0.9600 ?
    C23 H23B . 0.9600 ?
    C23 H23C . 0.9600 ?
    C24 H24A . 0.9600 ?
    C24 H24B . 0.9600 ?
    C24 H24C . 0.9600 ?
    O7 H27 . 0.85(3) ?
loop_
    _geom_angle_atom_site_label_1
    _geom_angle_atom_site_label_2
    _geom_angle_atom_site_label_3
    _geom_angle_site_symmetry_1
    _geom_angle_site_symmetry_3
    _geom_angle
    _geom_angle_publ_flag
    C1 O1 B1 . . 116.9(3) ?
    C11 O2 B1 . . 122.2(3) ?
    C12 O4 B1 . . 116.5(3) ?
    C22 O5 B1 . . 121.6(3) ?
    O1 C1 C2 . . 120.0(4) ?
    O1 C1 C10 . . 119.9(4) ?
    C2 C1 C10 . . 120.1(4) ?
    C1 C2 C3 . . 120.5(4) ?
    C1 C2 H2 . . 119.7 ?
    C3 C2 H2 . . 119.7 ?
    C2 C3 C4 . . 121.9(4) ?
    C2 C3 C8 . . 120.2(4) ?
    C4 C3 C8 . . 117.9(4) ?
    C5 C4 C3 . . 121.0(5) ?
    C5 C4 H4 . . 119.5 ?
    C3 C4 H4 . . 119.5 ?
    C4 C5 C6 . . 120.9(4) ?
    C4 C5 H5 . . 119.5 ?
    C6 C5 H5 . . 119.5 ?
    C7 C6 C5 . . 120.2(4) ?
    C7 C6 H6 . . 119.9 ?
    C5 C6 H6 . . 119.9 ?
    C6 C7 C8 . . 120.4(5) ?
    C6 C7 H7 . . 119.8 ?
    C8 C7 H7 . . 119.8 ?
    C7 C8 C9 . . 123.0(4) ?
    C7 C8 C3 . . 119.6(4) ?
    C9 C8 C3 . . 117.4(4) ?
    C10 C9 C8 . . 121.4(4) ?
    C10 C9 H9 . . 119.3 ?
    C8 C9 H9 . . 119.3 ?
    C9 C10 C1 . . 120.4(4) ?
    C9 C10 C11 . . 119.6(4) ?
    C1 C10 C11 . . 120.0(4) ?
    O3 C11 O2 . . 119.9(4) ?
    O3 C11 C10 . . 123.9(4) ?
    O2 C11 C10 . . 116.2(4) ?
    C13 C12 O4 . . 120.1(4) ?
    C13 C12 C21 . . 120.1(4) ?
    O4 C12 C21 . . 119.7(4) ?
    C12 C13 C14 . . 121.2(4) ?
    C12 C13 H13 . . 119.4 ?
    C14 C13 H13 . . 119.4 ?
    C13 C14 C15 . . 122.3(4) ?
    C13 C14 C19 . . 118.9(4) ?
    C15 C14 C19 . . 118.8(4) ?
    C16 C15 C14 . . 120.2(5) ?
    C16 C15 H15 . . 119.9 ?
    C14 C15 H15 . . 119.9 ?
    C15 C16 C17 . . 121.8(5) ?
    C15 C16 H16 . . 119.1 ?
    C17 C16 H16 . . 119.1 ?
    C18 C17 C16 . . 119.2(5) ?
    C18 C17 H17 . . 120.4 ?
    C16 C17 H17 . . 120.4 ?
    C17 C18 C19 . . 121.4(5) ?
    C17 C18 H18 . . 119.3 ?
    C19 C18 H18 . . 119.3 ?
    C20 C19 C18 . . 122.9(4) ?
    C20 C19 C14 . . 118.5(4) ?
    C18 C19 C14 . . 118.6(4) ?
    C21 C20 C19 . . 121.6(4) ?
    C21 C20 H20 . . 119.2 ?
    C19 C20 H20 . . 119.2 ?
    C20 C21 C12 . . 119.7(4) ?
    C20 C21 C22 . . 119.8(4) ?
    C12 C21 C22 . . 120.5(4) ?
    O6 C22 O5 . . 120.7(4) ?
    O6 C22 C21 . . 123.3(4) ?
    O5 C22 C21 . . 116.0(4) ?
    O4 B1 O1 . . 110.7(4) yes
    O4 B1 O2 . . 107.7(3) yes
    O1 B1 O2 . . 112.4(3) yes
    O4 B1 O5 . . 112.0(3) yes
    O1 B1 O5 . . 107.9(3) yes
    O2 B1 O5 . . 106.1(4) yes
    C24 N5 C23 . . 113.5(4) no
    C24 N5 H25A . . 115.4 ?
    C23 N5 H25A . . 107.4 ?
    C24 N5 H25B . . 109.4 ?
    C23 N5 H25B . . 110.4 ?
    H25A N5 H25B . . 99.9 ?
    N5 C23 H23A . . 109.5 ?
    N5 C23 H23B . . 109.5 ?
    H23A C23 H23B . . 109.5 ?
    N5 C23 H23C . . 109.5 ?
    H23A C23 H23C . . 109.5 ?
    H23B C23 H23C . . 109.5 ?
    N5 C24 H24A . . 109.5 ?
    N5 C24 H24B . . 109.5 ?
    H24A C24 H24B . . 109.5 ?
    N5 C24 H24C . . 109.5 ?
    H24A C24 H24C . . 109.5 ?
    H24B C24 H24C . . 109.5 ?
loop_
    _geom_torsion_atom_site_label_1
    _geom_torsion_atom_site_label_2
    _geom_torsion_atom_site_label_3
    _geom_torsion_atom_site_label_4
    _geom_torsion_site_symmetry_1
    _geom_torsion_site_symmetry_2
    _geom_torsion_site_symmetry_3
    _geom_torsion_site_symmetry_4
    _geom_torsion
    _geom_torsion_publ_flag
    B1 O1 C1 C2 . . . . 152.4(4) ?
    B1 O1 C1 C10 . . . . -28.0(5) ?
    O1 C1 C2 C3 . . . . 179.7(4) ?
    C10 C1 C2 C3 . . . . 0.1(6) ?
    C1 C2 C3 C4 . . . . 178.0(4) ?
    C1 C2 C3 C8 . . . . -0.6(6) ?
    C2 C3 C4 C5 . . . . -177.7(4) ?
    C8 C3 C4 C5 . . . . 1.0(6) ?
    C3 C4 C5 C6 . . . . -0.7(7) ?
    C4 C5 C6 C7 . . . . -0.2(8) ?
    C5 C6 C7 C8 . . . . 0.8(7) ?
    C6 C7 C8 C9 . . . . 177.5(4) ?
    C6 C7 C8 C3 . . . . -0.5(6) ?
    C2 C3 C8 C7 . . . . 178.3(4) ?
    C4 C3 C8 C7 . . . . -0.4(6) ?
    C2 C3 C8 C9 . . . . 0.2(6) ?
    C4 C3 C8 C9 . . . . -178.5(4) ?
    C7 C8 C9 C10 . . . . -177.3(4) ?
    C3 C8 C9 C10 . . . . 0.7(6) ?
    C8 C9 C10 C1 . . . . -1.2(6) ?
    C8 C9 C10 C11 . . . . 178.9(4) ?
    O1 C1 C10 C9 . . . . -178.8(4) ?
    C2 C1 C10 C9 . . . . 0.8(6) ?
    O1 C1 C10 C11 . . . . 1.1(6) ?
    C2 C1 C10 C11 . . . . -179.3(4) ?
    B1 O2 C11 O3 . . . . -173.9(4) ?
    B1 O2 C11 C10 . . . . 6.0(6) ?
    C9 C10 C11 O3 . . . . 9.7(6) ?
    C1 C10 C11 O3 . . . . -170.2(4) ?
    C9 C10 C11 O2 . . . . -170.2(4) ?
    C1 C10 C11 O2 . . . . 9.9(6) ?
    B1 O4 C12 C13 . . . . 153.2(4) ?
    B1 O4 C12 C21 . . . . -28.6(5) ?
    O4 C12 C13 C14 . . . . 179.7(4) ?
    C21 C12 C13 C14 . . . . 1.5(6) ?
    C12 C13 C14 C15 . . . . 178.2(4) ?
    C12 C13 C14 C19 . . . . -1.7(6) ?
    C13 C14 C15 C16 . . . . 180.0(4) ?
    C19 C14 C15 C16 . . . . -0.2(7) ?
    C14 C15 C16 C17 . . . . 0.6(8) ?
    C15 C16 C17 C18 . . . . -0.4(9) ?
    C16 C17 C18 C19 . . . . -0.3(8) ?
    C17 C18 C19 C20 . . . . 179.8(5) ?
    C17 C18 C19 C14 . . . . 0.8(7) ?
    C13 C14 C19 C20 . . . . 0.2(6) ?
    C15 C14 C19 C20 . . . . -179.6(4) ?
    C13 C14 C19 C18 . . . . 179.3(4) ?
    C15 C14 C19 C18 . . . . -0.5(6) ?
    C18 C19 C20 C21 . . . . -177.6(4) ?
    C14 C19 C20 C21 . . . . 1.4(6) ?
    C19 C20 C21 C12 . . . . -1.7(6) ?
    C19 C20 C21 C22 . . . . 178.9(4) ?
    C13 C12 C21 C20 . . . . 0.2(6) ?
    O4 C12 C21 C20 . . . . -178.1(3) ?
    C13 C12 C21 C22 . . . . 179.6(4) ?
    O4 C12 C21 C22 . . . . 1.4(5) ?
    B1 O5 C22 O6 . . . . -171.3(4) ?
    B1 O5 C22 C21 . . . . 8.7(5) ?
    C20 C21 C22 O6 . . . . 8.0(6) ?
    C12 C21 C22 O6 . . . . -171.4(4) ?
    C20 C21 C22 O5 . . . . -172.0(4) ?
    C12 C21 C22 O5 . . . . 8.5(5) ?
    C12 O4 B1 O1 . . . . 163.5(3) ?
    C12 O4 B1 O2 . . . . -73.2(4) ?
    C12 O4 B1 O5 . . . . 43.1(5) ?
    C1 O1 B1 O4 . . . . 161.8(3) ?
    C1 O1 B1 O2 . . . . 41.4(5) ?
    C1 O1 B1 O5 . . . . -75.3(4) ?
    C11 O2 B1 O4 . . . . -153.3(4) ?
    C11 O2 B1 O1 . . . . -31.1(6) ?
    C11 O2 B1 O5 . . . . 86.6(4) ?
    C22 O5 B1 O4 . . . . -34.1(5) ?
    C22 O5 B1 O1 . . . . -156.1(3) ?
    C22 O5 B1 O2 . . . . 83.2(4) ?
loop_
    _geom_hbond_atom_site_label_D
    _geom_hbond_atom_site_label_H
    _geom_hbond_atom_site_label_A
    _geom_hbond_site_symmetry_A
    _geom_hbond_distance_DH
    _geom_hbond_distance_HA
    _geom_hbond_distance_DA
    _geom_hbond_angle_DHA
    N5 H25A O3 6_565 1.00 1.88 2.849(4) 161.8
    N5 H25B O6 1_565 0.95 2.12 2.839(4) 130.7
    N5 H25B O3 5_566 0.95 2.33 2.871(4) 115.5
    O7 H27 O5 . 0.85(3) 2.18(4) 3.010(3) 163.3(12)
