# Supplementary material for: Dimethyl­ammonium bis­(3-oxidonaphthalene-2-carboxyl­ato)borate hemihydrate
Source: Acta Crystallogr Sect E Struct Rep Online. 2007 Dec 18;64(Pt 1):o309–10. doi: 10.1107/S1600536807066810 (PMC2915356; doi:10.1107/S1600536807066810)
Supplement: Supplementary file 2 [file e-64-0o309-Isup2.hkl]

# 
# h,k,l, Fc-squared, Fo-squared, sigma(Fo-squared) and status flag 
# 
data_I
_shelx_title ' MT7 C2/C' 
_shelx_refln_list_code          4 
_shelx_F_calc_maximum      453.15 
_exptl_crystal_F_000      1832.00 
_reflns_d_resolution_high  0.8001 
 
loop_ 
 _symmetry_equiv_pos_as_xyz 
 'x, y, z' 
 '-x, y, -z+1/2' 
 'x+1/2, y+1/2, z' 
 '-x+1/2, y+1/2, -z+1/2' 
 '-x, -y, -z' 
 'x, -y, z-1/2' 
 '-x+1/2, -y+1/2, -z' 
 'x+1/2, -y+1/2, z-1/2' 
 
_cell_length_a    32.0100 
_cell_length_b     9.7740 
_cell_length_c    14.7420 
_cell_angle_alpha  90.000 
_cell_angle_beta  112.628 
_cell_angle_gamma  90.000 
 
_shelx_F_squared_multiplier     1.000 
 
loop_ 
 _refln_index_h 
 _refln_index_k 
 _refln_index_l 
 _refln_F_squared_calc 
 _refln_F_squared_meas 
 _refln_F_squared_sigma 
 _refln_observed_status 
   4   0   0      597.78      520.89     27.25 o 
   6   0   0    10439.08     9929.26    132.73 o 
   8   0   0       49.71       23.54     24.43 o 
  10   0   0    15925.94    15460.13    113.83 o 
  12   0   0     2304.43     2208.95     57.55 o 
  14   0   0     3136.64     3412.82     46.24 o 
  16   0   0     1389.16     1426.34     72.70 o 
  18   0   0      603.56      639.07     52.57 o 
  20   0   0      939.05      915.08     60.94 o 
  22   0   0       72.97      154.11     60.64 o 
  24   0   0       77.04      159.67     93.42 o 
  26   0   0     8847.13     9028.88    207.77 o 
  28   0   0      254.67      400.51    117.49 o 
  30   0   0      179.87       49.20     77.83 o 
  32   0   0      150.25       27.10    187.34 o 
  34   0   0      213.31      124.02    245.36 o 
  36   0   0       12.73      -28.45    131.26 o 
   3   1   0      330.43      393.92     22.89 o 
   5   1   0     8555.50     8379.51     54.82 o 
   7   1   0     2299.75     2269.72     74.10 o 
   9   1   0     1063.42      913.66     23.48 o 
  11   1   0     7916.59     7784.32     83.73 o 
  13   1   0     1108.84     1202.32     26.17 o 
  15   1   0     1892.02     2056.54     32.43 o 
  17   1   0     1050.59     1023.02     31.83 o 
  19   1   0     1456.86     1482.70     41.96 o 
  21   1   0        0.56       -4.20     23.95 o 
  23   1   0       72.01       48.08     30.47 o 
  25   1   0       27.89      -56.43     56.43 o 
  27   1   0     2886.27     2966.86     79.33 o 
  29   1   0      163.53      162.94     87.24 o 
  31   1   0       28.89      -68.20     69.15 o 
  33   1   0        3.01       40.19    102.68 o 
  35   1   0        0.01       56.96    116.92 o 
   0   2   0   205347.56   195064.83    453.54 o 
   2   2   0     2888.63     2727.24     42.18 o 
   4   2   0     2751.35     2970.39    125.22 o 
   6   2   0     6188.50     6027.08     52.07 o 
   8   2   0     7128.21     7058.51     58.75 o 
  10   2   0       68.32       66.49     20.52 o 
  12   2   0     6915.86     7103.92    161.36 o 
  14   2   0     4971.31     5296.83     49.75 o 
  16   2   0       29.04       37.91     29.10 o 
  18   2   0       34.49        0.44     24.78 o 
  20   2   0      162.55      136.20     41.95 o 
  22   2   0      174.70      193.38     42.88 o 
  24   2   0      700.55      652.19     55.95 o 
  26   2   0       67.94       70.18     70.55 o 
  28   2   0      588.36      499.53     88.04 o 
  30   2   0        6.97      -98.42     98.42 o 
  32   2   0       51.91      169.74    125.76 o 
  34   2   0        3.11      143.74    147.97 o 
  36   2   0        1.32      -69.53    169.61 o 
   1   3   0    19243.00    19036.71     99.73 o 
   3   3   0      114.23       74.03     31.02 o 
   5   3   0     2678.48     2591.93     41.81 o 
   7   3   0      431.85      422.20     38.65 o 
   9   3   0     4621.04     4620.74     44.89 o 
  11   3   0       22.21       -0.72     19.73 o 
  13   3   0    10044.72    10532.72     59.00 o 
  15   3   0     4197.36     4183.78     55.53 o 
  17   3   0      785.59      894.17     44.37 o 
  19   3   0        2.98      -35.53     35.53 o 
  21   3   0      920.97      952.01     54.62 o 
  23   3   0      540.96      519.28     71.69 o 
  25   3   0      214.41      244.09     78.62 o 
  27   3   0      574.32      517.54     80.38 o 
  29   3   0      101.04       66.21     83.14 o 
  31   3   0        9.66       13.04     97.93 o 
  33   3   0        0.02      259.35    133.52 o 
  35   3   0        8.16     -118.97    118.97 o 
   0   4   0     5123.64     5123.35     82.31 o 
   2   4   0     2597.07     2819.91     54.00 o 
   4   4   0      747.55      775.73     37.74 o 
   6   4   0      864.81      906.80     40.03 o 
   8   4   0        0.01        1.90     29.93 o 
  10   4   0     3053.95     3025.53     55.01 o 
  12   4   0      183.15      155.51     35.58 o 
  14   4   0      292.98      269.85     38.11 o 
  16   4   0      180.75      311.98     50.85 o 
  18   4   0      254.30      336.53     55.78 o 
  20   4   0      203.85      159.66     54.24 o 
  22   4   0      190.37      127.50     66.60 o 
  24   4   0      174.88      228.61     84.02 o 
  26   4   0     5914.64     5978.24    118.38 o 
  28   4   0      302.83      289.27     89.86 o 
  30   4   0      107.81       42.28    130.61 o 
  32   4   0        0.66     -113.52    113.52 o 
  34   4   0        1.62     -144.19    144.19 o 
   1   5   0     4575.06     4681.94     73.39 o 
   3   5   0      183.41      197.87     45.86 o 
   5   5   0      219.91      271.11     46.28 o 
   7   5   0       37.35       39.50     31.46 o 
   9   5   0      343.48      214.24     50.83 o 
  11   5   0        2.46        6.69     23.95 o 
  13   5   0     3356.30     3364.78     66.54 o 
  15   5   0       75.34       50.33     49.81 o 
  17   5   0       10.95      -53.66     53.66 o 
  19   5   0       24.33       60.06     61.66 o 
  21   5   0      162.31      232.03     72.08 o 
  23   5   0     1079.58     1109.05     80.65 o 
  25   5   0     1225.00     1111.77     93.55 o 
  27   5   0     2087.06     2092.44    103.83 o 
  29   5   0      419.72      489.88    158.23 o 
  31   5   0        0.05      -94.44     94.44 o 
  33   5   0       14.59      386.93    210.16 o 
   0   6   0       14.72        9.79     92.08 o 
   2   6   0     3499.11     3503.99     91.28 o 
   4   6   0      757.36      794.11     71.61 o 
   6   6   0      961.26      979.95    170.95 o 
   8   6   0      935.54      913.30     71.46 o 
  10   6   0      439.46      457.32     54.20 o 
  12   6   0     5708.25     5652.66     80.40 o 
  14   6   0      883.89      785.43     68.74 o 
  16   6   0        4.28       21.94     70.70 o 
  18   6   0      117.75       86.08     76.32 o 
  20   6   0       96.95      103.40     74.03 o 
  22   6   0       16.06       15.18     74.70 o 
  24   6   0       84.92      193.15     92.49 o 
  26   6   0      839.61     1038.91    166.19 o 
  28   6   0      425.58      669.54    124.31 o 
  30   6   0      154.45      225.85    155.59 o 
  32   6   0       16.57     -134.35    228.39 o 
   1   7   0      143.14      232.38    105.38 o 
   3   7   0      128.85       87.94     67.82 o 
   5   7   0      699.34      868.59    133.29 o 
   7   7   0      814.01      909.77     84.18 o 
   9   7   0       27.88      -36.70     36.70 o 
  11   7   0     1051.07     1059.58     88.69 o 
  13   7   0     1087.15     1060.28     85.05 o 
  15   7   0     2794.63     2773.16     87.02 o 
  17   7   0        4.82      -16.07     65.25 o 
  19   7   0       38.62       12.26     69.88 o 
  21   7   0        0.11      -42.63     42.63 o 
  23   7   0       33.98      187.85    107.20 o 
  25   7   0      236.71      340.68    146.98 o 
  27   7   0      756.22      706.67    147.88 o 
  29   7   0       80.58      148.10    213.17 o 
   0   8   0      384.43      636.31    180.96 o 
   2   8   0       77.97      157.62     87.17 o 
   4   8   0      291.84      346.03     98.72 o 
   6   8   0       90.56       20.97     64.06 o 
   8   8   0      232.16      167.29     87.09 o 
  10   8   0       77.50       60.25    146.30 o 
  12   8   0     1817.86     1672.41     97.97 o 
  14   8   0     1132.64     1181.68    157.58 o 
  16   8   0      303.90      293.64    118.42 o 
  18   8   0       60.36       98.86    116.15 o 
  20   8   0        0.73     -107.49    164.59 o 
  22   8   0       35.74       54.47    151.91 o 
  24   8   0       40.46      -49.09    131.31 o 
  26   8   0       60.03      -56.12    101.24 o 
   1   9   0      111.95      381.03    113.61 o 
   3   9   0      742.90      752.86    114.55 o 
   5   9   0       19.04       -1.23     64.37 o 
   7   9   0       10.21      -66.48     66.48 o 
   9   9   0        0.92      -77.80     77.80 o 
  11   9   0        6.29      -88.92    110.03 o 
  13   9   0        0.14       18.14    172.52 o 
  15   9   0      246.49      128.93    131.55 o 
  17   9   0       18.38     -123.06    123.06 o 
  19   9   0       13.11       29.04     66.65 o 
  21   9   0        1.12      139.68    225.88 o 
  23   9   0        9.11      273.45    173.57 o 
   0  10   0      181.18      443.59    160.65 o 
   2  10   0        4.00      173.55    100.22 o 
   4  10   0      147.07       43.75    171.22 o 
   6  10   0        5.98      -81.33     97.54 o 
   8  10   0       24.21        5.48    138.06 o 
  10  10   0      412.31      635.59    131.24 o 
  12  10   0       88.73       40.88    239.30 o 
  14  10   0       36.73      385.57    176.98 o 
  16  10   0       90.43      236.62    196.66 o 
  18  10   0       47.75     -154.31    164.64 o 
  20  10   0       12.95      199.37    171.76 o 
   1  11   0       26.10      228.52    157.52 o 
   3  11   0      173.09      278.41    153.11 o 
   5  11   0        0.29      -10.52    210.73 o 
   7  11   0       40.61      309.12    161.22 o 
   9  11   0      189.71       85.28    139.92 o 
  11  11   0      206.17     -165.93    165.93 o 
  13  11   0       46.57      -53.71    226.68 o 
  15  11   0       90.20     -181.68    274.56 o 
   0  12   0        2.18     -215.60    215.60 o 
   2  12   0        5.73      454.36    173.39 o 
   4  12   0       22.37      234.94    199.07 o 
   6  12   0        1.87      364.87    192.80 o 
 -37   1   1       60.80      216.98    116.99 o 
 -35   1   1        3.83      319.91    132.20 o 
 -33   1   1        0.01      -50.81     50.81 o 
 -31   1   1        4.38       54.56     73.93 o 
 -29   1   1     1582.31     1731.55     83.95 o 
 -27   1   1       79.01       53.06     55.75 o 
 -25   1   1     5400.95     5304.73     95.55 o 
 -23   1   1       80.19       56.74     28.30 o 
 -21   1   1      444.53      484.85     41.87 o 
 -19   1   1     1252.31     1204.97     39.80 o 
 -17   1   1     3175.29     2718.50     33.77 o 
 -15   1   1       31.12       30.52     12.46 o 
 -13   1   1     1543.93     1629.07     40.75 o 
 -11   1   1      742.97      660.30     23.44 o 
  -9   1   1     1650.50     1761.64     59.44 o 
  -7   1   1    11454.95    10164.20    257.77 o 
  -5   1   1    26699.90    26538.43    112.02 o 
  -3   1   1     1952.72     1862.55     31.16 o 
  -1   1   1     3086.53     3078.89     95.60 o 
   1   1   1    27389.21    26306.41    187.22 o 
   3   1   1    25706.19    25660.06    196.58 o 
   5   1   1    12889.81    12296.99    261.31 o 
   7   1   1      526.03      608.11     19.17 o 
   9   1   1     2236.95     2281.81     23.44 o 
  11   1   1     5339.89     5746.91     43.39 o 
  13   1   1    21432.48    23187.63    213.02 o 
  15   1   1      379.07      420.44     28.48 o 
  17   1   1      247.82      230.51     36.70 o 
  19   1   1      561.26      601.82     41.09 o 
  21   1   1      138.07      112.21     60.02 o 
  23   1   1       23.55      -37.15     37.15 o 
  25   1   1       32.96      -23.84     57.89 o 
  27   1   1     5921.88     5854.11    103.26 o 
  29   1   1      148.24       65.48     66.99 o 
  31   1   1        0.03      -73.62     73.62 o 
  33   1   1        2.04       54.90    119.98 o 
  35   1   1      104.02      114.95    143.81 o 
 -36   2   1        8.22      261.81    224.26 o 
 -34   2   1       43.55       -0.80     55.14 o 
 -32   2   1        0.29       81.12     68.05 o 
 -30   2   1       24.43      -35.45     35.45 o 
 -28   2   1     2474.28     2579.21     87.37 o 
 -26   2   1     3807.60     3765.74     91.74 o 
 -24   2   1        0.01        4.67     29.59 o 
 -22   2   1      295.98      259.66     48.15 o 
 -20   2   1      404.92      356.93     41.91 o 
 -18   2   1       37.03       35.78     39.52 o 
 -16   2   1     1467.86     1610.72     35.77 o 
 -14   2   1     1453.25     1461.79     68.31 o 
 -12   2   1      729.29      747.01     25.04 o 
 -10   2   1     3475.92     3018.51     42.50 o 
  -8   2   1     1653.00     1367.88     26.22 o 
  -6   2   1      109.65       59.76     30.24 o 
  -4   2   1     1590.60     1480.03     37.97 o 
  -2   2   1    28553.50    27962.75    131.50 o 
   0   2   1    19748.29    19755.31    195.73 o 
   2   2   1      360.60      311.26     91.90 o 
   4   2   1     4517.54     5033.57    190.97 o 
   6   2   1      612.30      659.95     24.48 o 
   8   2   1      116.66      167.85     21.86 o 
  10   2   1       70.11       69.56     23.14 o 
  12   2   1      322.62      276.62     23.78 o 
  14   2   1     2854.60     3121.77     78.55 o 
  16   2   1        6.00        8.10     13.07 o 
  18   2   1      706.57      794.38     39.59 o 
  20   2   1      730.30      834.03     48.37 o 
  22   2   1       18.24       15.41     34.41 o 
  24   2   1      166.70      121.11     50.28 o 
  26   2   1      339.57      325.59     83.82 o 
  28   2   1     1033.29     1058.05     97.49 o 
  30   2   1       35.58      184.05    121.49 o 
  32   2   1       89.74      -44.92     54.21 o 
  34   2   1       18.42       45.74    123.74 o 
 -35   3   1       11.57     -146.78    170.60 o 
 -33   3   1       47.84      299.18    151.61 o 
 -31   3   1        0.10      -58.96     66.12 o 
 -29   3   1      350.78      385.20     79.81 o 
 -27   3   1     1793.29     1652.16     74.11 o 
 -25   3   1        8.89       11.36     57.82 o 
 -23   3   1      157.16       26.36     66.63 o 
 -21   3   1       28.94      -19.94     19.94 o 
 -19   3   1       22.21      -33.08     33.08 o 
 -17   3   1     1186.15     1176.69     42.82 o 
 -15   3   1     9347.89     9791.31    157.43 o 
 -13   3   1    18573.24    19622.87    108.19 o 
 -11   3   1    11229.61    11416.32     83.32 o 
  -9   3   1    15379.02    15213.05     79.70 o 
  -7   3   1     7138.23     6839.97     55.96 o 
  -5   3   1     3386.69     3190.70     51.56 o 
  -3   3   1       70.50       23.42     16.02 o 
  -1   3   1     3414.35     3197.63     45.21 o 
   1   3   1   104922.17   104127.62    714.33 o 
   3   3   1     2458.45     2492.30     45.35 o 
   5   3   1        9.97      -19.98     19.98 o 
   7   3   1     1922.97     1748.96     35.70 o 
   9   3   1     2371.28     2242.27     31.94 o 
  11   3   1     8223.88     8225.64     67.07 o 
  13   3   1    21043.68    21053.94    377.55 o 
  15   3   1     1630.12     1690.60     46.59 o 
  17   3   1      358.08      461.84     38.66 o 
  19   3   1      477.29      530.25     58.56 o 
  21   3   1      863.21      888.23     71.23 o 
  23   3   1        7.62      112.20     79.46 o 
  25   3   1       66.99       37.82     98.96 o 
  27   3   1       54.09       -0.53     90.51 o 
  29   3   1        1.52      109.74    126.92 o 
  31   3   1        2.56     -114.60    114.60 o 
  33   3   1        0.51      -77.94    104.86 o 
 -34   4   1       55.91      143.67    191.64 o 
 -32   4   1       12.31      122.88    177.44 o 
 -30   4   1       20.51      -64.64     64.64 o 
 -28   4   1      318.39      282.80    119.72 o 
 -26   4   1       61.53      201.54     82.01 o 
 -24   4   1        4.47       -2.47     41.50 o 
 -22   4   1        5.55        1.19     47.64 o 
 -20   4   1       67.87       41.20     44.60 o 
 -18   4   1     1315.11     1291.45     59.44 o 
 -16   4   1      142.10       25.43     54.98 o 
 -14   4   1      490.58      439.44     38.30 o 
 -12   4   1      675.75      814.51     40.26 o 
 -10   4   1      277.34      345.05     34.55 o 
  -8   4   1      798.44      699.38     47.47 o 
  -6   4   1     2629.23     2337.72     52.58 o 
  -4   4   1      459.24      461.41     42.55 o 
  -2   4   1     1247.02     1189.64     43.77 o 
   0   4   1      745.75      819.89     46.04 o 
   2   4   1     1124.26     1127.42     49.86 o 
   4   4   1      628.85      609.15     40.14 o 
   6   4   1     2885.99     2946.56     53.91 o 
   8   4   1     1661.28     1607.37     54.56 o 
  10   4   1      350.39      301.36     26.77 o 
  12   4   1      159.39      187.28     39.33 o 
  14   4   1      796.61      780.46     42.07 o 
  16   4   1      811.47      983.33     46.36 o 
  18   4   1      166.40      265.53     54.35 o 
  20   4   1       54.96       30.22     50.02 o 
  22   4   1        3.19       -3.65     35.90 o 
  24   4   1       14.14      222.40     91.82 o 
  26   4   1     1676.20     1706.60    105.88 o 
  28   4   1      347.53      506.90    139.47 o 
  30   4   1        0.24      -58.26     58.26 o 
  32   4   1       61.86      219.96    145.89 o 
  34   4   1       21.59      -90.22    184.72 o 
 -33   5   1        1.57      -54.54    106.78 o 
 -31   5   1        8.52      109.12    131.72 o 
 -29   5   1      508.09      780.93    116.59 o 
 -27   5   1     1821.91     1967.27    106.05 o 
 -25   5   1       25.75       55.67     59.05 o 
 -23   5   1      766.57      753.15     75.53 o 
 -21   5   1        0.01      -44.08     46.96 o 
 -19   5   1      698.54      752.34     67.74 o 
 -17   5   1     1216.06     1092.57     63.04 o 
 -15   5   1       15.83        8.00     54.36 o 
 -13   5   1      389.76      381.76     61.19 o 
 -11   5   1      913.64      940.36     65.57 o 
  -9   5   1      741.46      827.92     79.83 o 
  -7   5   1       67.95       79.16     50.47 o 
  -5   5   1       77.29       68.70     43.82 o 
  -3   5   1       96.40      135.84     40.99 o 
  -1   5   1       33.04       38.11     46.78 o 
   1   5   1     8581.62     9266.14    141.24 o 
   3   5   1     3569.94     3753.00     64.87 o 
   5   5   1        0.00      -20.51     34.55 o 
   7   5   1     1377.55     1397.12     57.07 o 
   9   5   1      171.45      118.17     42.23 o 
  11   5   1       54.43       -8.99     35.59 o 
  13   5   1     2328.00     2181.81     54.33 o 
  15   5   1       82.58      145.77     53.25 o 
  17   5   1       79.15      105.87     60.36 o 
  19   5   1      264.68      133.02     68.61 o 
  21   5   1      438.17      388.64     74.65 o 
  23   5   1        4.03        7.49     74.03 o 
  25   5   1       87.85      311.64    108.03 o 
  27   5   1       29.92       92.81     84.44 o 
  29   5   1      563.78      772.33    157.18 o 
  31   5   1        3.77     -137.97    137.97 o 
 -32   6   1       34.90      -80.30     80.30 o 
 -30   6   1        2.28      -28.27    104.08 o 
 -28   6   1        0.02      -30.24    108.09 o 
 -26   6   1      125.52       82.16     89.57 o 
 -24   6   1        1.60      -14.65     60.63 o 
 -22   6   1        0.16        5.44     44.69 o 
 -20   6   1        8.52       66.04     94.67 o 
 -18   6   1        8.72      107.39     85.39 o 
 -16   6   1      471.29      449.23     67.22 o 
 -14   6   1     1793.16     1715.74     87.13 o 
 -12   6   1      577.57      559.76     73.78 o 
 -10   6   1      138.32       44.87    131.43 o 
  -8   6   1      255.26      374.59     68.06 o 
  -6   6   1      182.68      211.33     68.93 o 
  -4   6   1       29.20       59.70     59.94 o 
  -2   6   1     1469.01     1347.79     64.90 o 
   0   6   1     4617.14     4593.01    214.10 o 
   2   6   1      837.42      703.62    134.75 o 
   4   6   1     1139.01     1125.71     73.23 o 
   6   6   1     2028.97     2120.61     65.76 o 
   8   6   1     1054.60     1067.84     57.95 o 
  10   6   1      113.42       85.78     44.87 o 
  12   6   1     1107.35     1001.48     57.69 o 
  14   6   1      836.68      760.13     74.20 o 
  16   6   1        1.25      -33.83     52.09 o 
  18   6   1       39.28      184.97     73.96 o 
  20   6   1        2.69        7.62     63.28 o 
  22   6   1       67.44      166.01    118.54 o 
  24   6   1      128.77      161.95    125.84 o 
  26   6   1      295.54      236.55    137.84 o 
  28   6   1       17.16       17.94     38.53 o 
  30   6   1      414.63      565.03    266.27 o 
 -31   7   1       69.20      273.76    235.04 o 
 -29   7   1        3.15       -7.90    122.52 o 
 -27   7   1       76.45     -103.32    103.32 o 
 -25   7   1        6.83       77.55    107.88 o 
 -23   7   1       18.69       -7.22     99.14 o 
 -21   7   1       27.85      204.86    102.03 o 
 -19   7   1        7.73       60.55     52.09 o 
 -17   7   1      109.03      172.86     81.63 o 
 -15   7   1      614.65      677.81     95.80 o 
 -13   7   1     2842.25     2881.69    105.19 o 
 -11   7   1      280.14      186.51     84.19 o 
  -9   7   1      280.06      271.50    107.78 o 
  -7   7   1       86.66      -26.79     33.16 o 
  -5   7   1      754.80      710.66     64.54 o 
  -3   7   1      719.90      756.26     66.97 o 
  -1   7   1      142.86      175.89     98.89 o 
   1   7   1      672.80      797.22     97.99 o 
   3   7   1        6.44      -66.57     91.25 o 
   5   7   1        2.60      -57.04     95.02 o 
   7   7   1       52.58        4.59     30.78 o 
   9   7   1       60.67      -14.42     49.84 o 
  11   7   1        0.23      -55.55     55.55 o 
  13   7   1     4215.51     4270.28    119.99 o 
  15   7   1     1062.33      989.66     96.58 o 
  17   7   1       89.91      120.62    103.97 o 
  19   7   1      321.11      158.85    134.50 o 
  21   7   1       40.89      -82.02    107.32 o 
  23   7   1        0.18      -20.56    198.70 o 
  25   7   1       10.53     -169.88    181.51 o 
  27   7   1      262.80      126.94    192.53 o 
  29   7   1      376.52      130.26    406.50 o 
 -28   8   1        1.22      -32.75    173.10 o 
 -26   8   1        0.01      -51.12    189.74 o 
 -24   8   1       61.57      101.17    158.39 o 
 -22   8   1       63.83      167.47    158.27 o 
 -20   8   1       61.68       83.84     97.02 o 
 -18   8   1      259.65      302.18    135.40 o 
 -16   8   1      605.44      893.77    118.04 o 
 -14   8   1     7140.60     7103.16    144.07 o 
 -12   8   1        7.18       12.50    107.23 o 
 -10   8   1      740.44      846.39    130.69 o 
  -8   8   1       34.35       15.68     52.40 o 
  -6   8   1       17.83        7.35     60.85 o 
  -4   8   1       14.68      -22.84     69.12 o 
  -2   8   1      392.78      481.79     86.78 o 
   0   8   1        0.02       70.15    107.91 o 
   2   8   1      444.31      495.48    122.99 o 
   4   8   1       94.28      251.65     87.28 o 
   6   8   1      105.29       34.82     60.90 o 
   8   8   1       71.07      -67.96     90.30 o 
  10   8   1        0.93      -64.72     64.72 o 
  12   8   1     2151.71     2183.11    110.16 o 
  14   8   1      335.19      134.77    107.29 o 
  16   8   1      207.31      224.98    115.07 o 
  18   8   1       13.60      166.82    120.09 o 
  20   8   1        1.18     -129.51    129.51 o 
  22   8   1        2.28     -148.56    148.56 o 
  24   8   1        6.42     -156.59    233.41 o 
  26   8   1        8.46      106.23    254.90 o 
 -25   9   1        7.91       19.80    158.04 o 
 -23   9   1       17.51      440.52    291.89 o 
 -21   9   1       15.27      293.04    147.84 o 
 -19   9   1        2.52      309.61    141.75 o 
 -17   9   1       18.30       14.75     63.65 o 
 -15   9   1        4.26       90.39    130.24 o 
 -13   9   1      371.08      458.46    120.87 o 
 -11   9   1      284.14      186.80    110.07 o 
  -9   9   1      122.86       40.06    101.28 o 
  -7   9   1       94.99      116.93    156.94 o 
  -5   9   1        5.49       76.75    112.62 o 
  -3   9   1       36.24      103.08     97.42 o 
  -1   9   1       36.46      175.01    106.28 o 
   1   9   1     1153.29     1310.54    174.48 o 
   3   9   1      604.04      737.97    105.70 o 
   5   9   1      149.69      128.24    184.75 o 
   7   9   1       49.77      202.43    133.29 o 
   9   9   1      119.41      142.37    109.92 o 
  11   9   1       35.71      -37.92    102.54 o 
  13   9   1      348.12      386.16    126.78 o 
  15   9   1     1055.69      970.03    129.69 o 
  17   9   1       41.08       19.67    146.23 o 
  19   9   1        3.91      -43.10    130.41 o 
  21   9   1        0.51     -139.82    139.82 o 
  23   9   1        8.52     -293.75    293.75 o 
 -20  10   1        8.27     -112.77    112.77 o 
 -18  10   1        9.45     -162.38    162.38 o 
 -16  10   1       50.13       46.50    130.52 o 
 -14  10   1       42.02      -58.25     95.05 o 
 -12  10   1        3.02       27.56     74.66 o 
 -10  10   1        1.75      -82.98     82.98 o 
  -8  10   1        7.98      -78.42     78.42 o 
  -6  10   1      131.72      214.61    137.63 o 
  -4  10   1      795.54     1032.21    137.80 o 
  -2  10   1      332.64      265.71    133.76 o 
   0  10   1      447.03      553.74    113.88 o 
   2  10   1       63.79      131.56    117.13 o 
   4  10   1       21.68        8.74    129.72 o 
   6  10   1      115.24      317.90    187.33 o 
   8  10   1        3.02       18.15     36.12 o 
  10  10   1      454.79      304.47    231.57 o 
  12  10   1       57.14      -81.19    116.08 o 
  14  10   1      705.89      482.86    152.54 o 
  16  10   1       11.01      -87.52     89.82 o 
  18  10   1       37.92      207.25    212.12 o 
  20  10   1      102.92      632.72    505.38 o 
 -15  11   1       29.89      454.74    221.75 o 
 -13  11   1       66.13      -68.32    243.37 o 
 -11  11   1       20.35      402.25    159.61 o 
  -9  11   1        7.59        9.06    126.21 o 
  -7  11   1        0.87     -161.30    188.20 o 
  -5  11   1       39.27      -55.56    112.39 o 
  -3  11   1       29.65      238.55    170.08 o 
  -1  11   1        6.25       54.66    143.34 o 
   1  11   1      339.75      580.82    133.61 o 
   3  11   1        7.47      148.72    115.91 o 
   5  11   1       51.48      235.35    190.31 o 
   7  11   1      189.57      -56.82    190.63 o 
   9  11   1      139.10     -157.63    157.63 o 
  11  11   1       13.25     -140.20    140.20 o 
  13  11   1      182.52      494.87    213.92 o 
  15  11   1        3.04      482.01    305.67 o 
  -6  12   1       55.60      -25.53    238.05 o 
  -4  12   1        0.00       28.76    202.26 o 
  -2  12   1       33.04      -38.52    117.71 o 
   0  12   1        4.86      489.78    167.85 o 
   2  12   1       27.66     -116.49    152.78 o 
   4  12   1       67.23      142.14    146.74 o 
 -38   0   2       29.70      155.93    361.12 o 
 -36   0   2        0.23      -22.83     24.20 o 
 -34   0   2        5.32       -8.50     84.17 o 
 -32   0   2        6.44      238.64    130.67 o 
 -30   0   2       79.29      -50.67     63.35 o 
 -28   0   2     1310.29     1592.67    102.72 o 
 -26   0   2    13124.98    13349.49    143.20 o 
 -24   0   2     1946.82     1945.49     71.66 o 
 -22   0   2     4968.26     4867.38    112.21 o 
 -20   0   2      331.48      299.03     45.57 o 
 -18   0   2      152.63      154.62     35.23 o 
 -16   0   2       69.96      118.15     33.28 o 
 -14   0   2      155.92       83.60     28.38 o 
 -12   0   2      172.26       98.92     25.91 o 
 -10   0   2      630.54      554.34     25.33 o 
  -8   0   2     3559.87     3516.33     32.52 o 
  -6   0   2    14357.05    14317.96    131.04 o 
  -4   0   2     1231.78      765.12     60.58 o 
   0   0   2     3787.30     3888.93     29.03 o 
   2   0   2     1072.73     1268.58     26.19 o 
   4   0   2     5879.54     5952.81     46.06 o 
   6   0   2     4429.09     4409.05    110.36 o 
   8   0   2    18553.57    18514.33    150.72 o 
  10   0   2     2896.12     2908.81     37.47 o 
  12   0   2     5039.01     4846.06    246.90 o 
  14   0   2    15812.74    16633.65    113.61 o 
  16   0   2     5603.57     5860.00     78.09 o 
  18   0   2     1367.03     1397.57     72.31 o 
  20   0   2     1663.88     1844.50     91.33 o 
  22   0   2      329.92      282.09     84.91 o 
  24   0   2       35.86        3.22     46.98 o 
  26   0   2      352.83      369.75    101.15 o 
  28   0   2      140.06       75.34    108.44 o 
  30   0   2      352.91      292.66    175.66 o 
  32   0   2       45.76      125.72    137.24 o 
  34   0   2       16.46     -205.28    205.28 o 
 -37   1   2        0.00      -64.76    106.78 o 
 -35   1   2        0.16       90.12    104.35 o 
 -33   1   2       28.31      -53.06     83.18 o 
 -31   1   2       16.79       23.82     67.80 o 
 -29   1   2       46.35       25.54     37.81 o 
 -27   1   2      476.97      594.26     57.88 o 
 -25   1   2      260.33      223.49     51.65 o 
 -23   1   2      415.87      465.79     46.82 o 
 -21   1   2       43.56       74.48     39.75 o 
 -19   1   2      583.87      444.26     34.03 o 
 -17   1   2     1489.46     1335.18     32.99 o 
 -15   1   2      836.64      940.47     27.64 o 
 -13   1   2       88.65      110.13     21.20 o 
 -11   1   2      817.06      907.87     22.74 o 
  -9   1   2       66.00       49.86     20.04 o 
  -7   1   2        1.09      -15.26     15.26 o 
  -5   1   2     2202.32     1748.17     29.41 o 
  -3   1   2      936.71      703.22     20.46 o 
  -1   1   2    28369.44    26814.95    104.67 o 
   1   1   2    19933.81    18763.33     83.71 o 
   3   1   2       25.99      -14.40     14.40 o 
   5   1   2     1082.83     1207.66     41.26 o 
   7   1   2      801.50      815.81     31.72 o 
   9   1   2     1425.26     1375.95     25.85 o 
  11   1   2     1503.80     1449.33     23.86 o 
  13   1   2     2883.23     2941.60     30.82 o 
  15   1   2     4936.60     4996.06     55.49 o 
  17   1   2      119.14       87.19     32.92 o 
  19   1   2      332.51      349.18     47.42 o 
  21   1   2       23.55      -18.36     31.32 o 
  23   1   2       10.47      -49.43     49.43 o 
  25   1   2      295.49      169.56     70.17 o 
  27   1   2       29.91        8.03    104.46 o 
  29   1   2      719.76     1077.19    111.16 o 
  31   1   2        0.13      -72.62     72.62 o 
  33   1   2        0.61      183.69    129.14 o 
 -36   2   2       11.05      111.48    123.31 o 
 -34   2   2       70.41      -77.79    131.37 o 
 -32   2   2        2.68       47.97    107.24 o 
 -30   2   2      136.57      204.03     87.26 o 
 -28   2   2     1332.46     1385.05     74.20 o 
 -26   2   2     6652.63     6802.95     83.40 o 
 -24   2   2      319.06      296.60     51.81 o 
 -22   2   2     1075.32     1086.30     45.73 o 
 -20   2   2     2483.49     2415.75     50.06 o 
 -18   2   2     2584.17     2329.12     71.36 o 
 -16   2   2     2569.86     2648.62     31.01 o 
 -14   2   2    28969.97    31010.10    286.61 o 
 -12   2   2     3800.67     3837.30    118.36 o 
 -10   2   2     1933.22     2042.10     33.09 o 
  -8   2   2     6346.26     6747.01     58.04 o 
  -6   2   2     8461.00     8227.21     55.33 o 
  -4   2   2     2744.48     2439.26     35.05 o 
  -2   2   2    20192.09    19884.96     98.87 o 
   0   2   2    44136.28    44520.04    236.57 o 
   2   2   2      762.39      784.21     31.63 o 
   4   2   2     1834.39     1938.83     30.01 o 
   6   2   2      259.15      172.12     22.09 o 
   8   2   2     1822.59     1680.11     80.71 o 
  10   2   2      569.92      534.91     25.88 o 
  12   2   2     2373.29     2315.59     33.32 o 
  14   2   2     1537.19     1603.11     34.74 o 
  16   2   2     3259.99     3400.85     49.28 o 
  18   2   2       20.96       37.88     26.44 o 
  20   2   2        3.97       38.05     54.87 o 
  22   2   2        4.39        3.23     52.25 o 
  24   2   2       52.05       36.12     34.20 o 
  26   2   2      620.92      544.17     90.30 o 
  28   2   2       47.21      -59.40     78.40 o 
  30   2   2       34.60       86.53    116.44 o 
  32   2   2       12.91     -100.77    105.26 o 
  34   2   2        6.51      118.65    157.19 o 
 -37   3   2       59.41      478.06    206.64 o 
 -35   3   2        0.17      -33.17     67.34 o 
 -33   3   2        0.06      -96.86     96.86 o 
 -31   3   2       92.41      -34.66     60.73 o 
 -29   3   2      431.57      377.05     83.20 o 
 -27   3   2      765.57      785.30     68.87 o 
 -25   3   2      720.02      577.84     53.09 o 
 -23   3   2       54.91        8.61     30.62 o 
 -21   3   2       28.36        9.68     23.04 o 
 -19   3   2      497.48      542.64     44.44 o 
 -17   3   2        0.45      -27.17     27.17 o 
 -15   3   2      976.70      941.24     39.40 o 
 -13   3   2     8827.14     9276.18     81.31 o 
 -11   3   2     1019.96      961.14     43.97 o 
  -9   3   2     3047.35     3161.18     51.31 o 
  -7   3   2     1185.54     1283.29     61.54 o 
  -5   3   2     1728.15     1527.54     43.70 o 
  -3   3   2      215.81      175.93     28.42 o 
  -1   3   2     1811.37     1585.84     38.29 o 
   1   3   2    39736.01    38460.47    187.85 o 
   3   3   2     9488.84     9644.34     56.33 o 
   5   3   2        0.14       27.20     23.70 o 
   7   3   2       14.53        5.66     21.13 o 
   9   3   2     2132.20     2213.21     34.38 o 
  11   3   2      299.03      250.38     31.02 o 
  13   3   2      484.24      509.72     32.82 o 
  15   3   2        4.74       18.23     28.58 o 
  17   3   2        3.13       -3.15     35.24 o 
  19   3   2       43.33       44.27     68.30 o 
  21   3   2        0.27       39.88     71.65 o 
  23   3   2      708.27      750.62    105.13 o 
  25   3   2       12.19       29.14     86.44 o 
  27   3   2      229.68       82.55     59.16 o 
  29   3   2      192.66       56.34     77.14 o 
  31   3   2       16.98        9.98    124.17 o 
  33   3   2       16.04      239.97    156.58 o 
 -36   4   2       29.02     -145.06    193.12 o 
 -34   4   2        0.81        8.67     97.49 o 
 -32   4   2      273.52      401.77    129.91 o 
 -30   4   2      102.83       89.79     84.67 o 
 -28   4   2     1555.60     1384.78     94.31 o 
 -26   4   2      495.93      511.70     72.48 o 
 -24   4   2      361.56      264.83     67.03 o 
 -22   4   2      256.44      310.32     61.73 o 
 -20   4   2      506.53      388.62     56.18 o 
 -18   4   2      549.87      636.95     49.97 o 
 -16   4   2     2790.04     2808.75     63.76 o 
 -14   4   2     2302.65     2395.74     67.10 o 
 -12   4   2      810.00      792.61     49.69 o 
 -10   4   2        4.10       37.28     43.54 o 
  -8   4   2       10.71      -33.87     33.87 o 
  -6   4   2     3765.80     3756.72     72.26 o 
  -4   4   2     5356.77     5192.40     60.26 o 
  -2   4   2      715.37      822.23     41.09 o 
   0   4   2    11189.19    11121.04     83.28 o 
   2   4   2      211.49      180.89     39.60 o 
   4   4   2      663.07      665.43     32.88 o 
   6   4   2       51.21       24.45     17.25 o 
   8   4   2     2916.38     2987.57     40.29 o 
  10   4   2      496.15      488.09     31.46 o 
  12   4   2     3042.90     3277.62     87.83 o 
  14   4   2      444.85      489.80     44.45 o 
  16   4   2       10.20       22.97     42.17 o 
  18   4   2      586.75      630.06     60.69 o 
  20   4   2      525.36      465.51     75.54 o 
  22   4   2        3.30      -45.85     73.45 o 
  24   4   2      876.48      818.92    103.31 o 
  26   4   2     1329.93     1292.79    127.68 o 
  28   4   2        0.44       49.78    130.75 o 
  30   4   2        0.77       81.91    140.23 o 
  32   4   2        2.68      -58.62    150.95 o 
 -35   5   2       27.45      313.08    165.24 o 
 -33   5   2       73.59       86.24    133.07 o 
 -31   5   2       25.05        4.39     59.05 o 
 -29   5   2     1121.50     1160.61    101.80 o 
 -27   5   2     1235.75     1285.59     93.47 o 
 -25   5   2       74.73      116.95     92.64 o 
 -23   5   2       34.55       32.13     42.12 o 
 -21   5   2      201.71      118.37     79.95 o 
 -19   5   2       16.51      -55.28     67.79 o 
 -17   5   2       16.91       26.95     52.86 o 
 -15   5   2     6565.19     6617.85    169.61 o 
 -13   5   2    14256.03    14342.83    192.90 o 
 -11   5   2     1491.85     1589.00     71.39 o 
  -9   5   2      219.91      187.98     49.98 o 
  -7   5   2      299.59      259.72     47.35 o 
  -5   5   2      834.27      702.59     48.20 o 
  -3   5   2      952.34      994.12     46.08 o 
  -1   5   2        1.65       23.50     29.99 o 
   1   5   2    15589.93    16331.50    150.23 o 
   3   5   2     3282.11     3181.32     67.91 o 
   5   5   2      213.21      138.74     37.83 o 
   7   5   2        0.13       43.15     25.18 o 
   9   5   2       87.16       91.59     40.22 o 
  11   5   2      754.52      801.06     43.93 o 
  13   5   2       57.14       55.62     46.40 o 
  15   5   2     1054.08     1080.82     52.39 o 
  17   5   2       29.13       79.94     69.32 o 
  19   5   2      356.02      373.00    124.65 o 
  21   5   2      428.00      528.74     84.82 o 
  23   5   2      148.67      235.16    100.39 o 
  25   5   2      117.74        7.89    103.62 o 
  27   5   2        0.88       -2.20     47.12 o 
  29   5   2       38.17      -52.67     52.67 o 
  31   5   2       13.90      531.18    382.88 o 
 -32   6   2       43.32        4.99     52.84 o 
 -30   6   2       97.81       53.42    116.00 o 
 -28   6   2      186.62      108.99    120.58 o 
 -26   6   2       81.31      168.60    129.35 o 
 -24   6   2       32.55       -1.08     35.96 o 
 -22   6   2      192.84       76.13     89.67 o 
 -20   6   2        6.71      -35.89     94.67 o 
 -18   6   2      417.93      337.48    104.50 o 
 -16   6   2      120.64      202.52     94.91 o 
 -14   6   2     7340.95     7356.58    166.00 o 
 -12   6   2      901.91     1115.58     83.51 o 
 -10   6   2      107.18      147.45     72.51 o 
  -8   6   2      107.64       73.54     89.98 o 
  -6   6   2        0.30        8.45     46.23 o 
  -4   6   2      203.48      250.63     56.75 o 
  -2   6   2      429.61      284.52     55.44 o 
   0   6   2     2853.91     3072.37     74.37 o 
   2   6   2      907.13      772.82     78.66 o 
   4   6   2      896.68      854.43     65.71 o 
   6   6   2      637.15      684.80     55.55 o 
   8   6   2       29.04       68.24     52.15 o 
  10   6   2      542.42      470.03     58.60 o 
  12   6   2     1212.37     1327.21     53.31 o 
  14   6   2     4440.75     4232.37     72.24 o 
  16   6   2        0.19       57.63     67.84 o 
  18   6   2      165.37      167.85     73.62 o 
  20   6   2        7.81       64.59     97.99 o 
  22   6   2        5.92        5.68     64.95 o 
  24   6   2       78.74        3.98     52.02 o 
  26   6   2      259.16      192.62    245.97 o 
  28   6   2       14.88     -149.50    149.50 o 
  30   6   2        0.60      116.54    231.49 o 
 -31   7   2       54.60      345.61    170.82 o 
 -29   7   2        0.26      364.01    135.02 o 
 -27   7   2       81.78      300.29    150.45 o 
 -25   7   2      403.00      621.71    116.26 o 
 -23   7   2      508.96      637.87     99.17 o 
 -21   7   2       15.70       -3.70     38.53 o 
 -19   7   2      263.08      249.68     87.78 o 
 -17   7   2      176.25      253.75     94.30 o 
 -15   7   2      157.63      275.95     94.46 o 
 -13   7   2     2521.48     2396.31     98.81 o 
 -11   7   2       51.62      -21.05     52.16 o 
  -9   7   2        0.14      -13.02     52.07 o 
  -7   7   2       38.86       43.82     53.67 o 
  -5   7   2      503.18      510.65     65.74 o 
  -3   7   2     1691.57     1721.40     74.75 o 
  -1   7   2      100.14      105.13     77.28 o 
   1   7   2      156.52      133.85     72.91 o 
   3   7   2      837.13      724.74    152.85 o 
   5   7   2     1161.28     1351.71    110.89 o 
   7   7   2      954.06     1010.45     68.45 o 
   9   7   2       24.16      -35.97     35.97 o 
  11   7   2     3482.11     3400.00    113.25 o 
  13   7   2     4223.20     4225.04     98.57 o 
  15   7   2      535.82      548.92     99.03 o 
  17   7   2      564.13      738.81    114.90 o 
  19   7   2       47.09       22.09    101.38 o 
  21   7   2       47.93       -3.39     83.18 o 
  23   7   2       32.79      257.01    136.76 o 
  25   7   2      341.27      832.58    169.70 o 
  27   7   2      345.14      686.21    372.51 o 
 -28   8   2      128.70      264.40    187.21 o 
 -26   8   2       29.97      366.60    162.26 o 
 -24   8   2        0.66      190.38    155.16 o 
 -22   8   2      122.98      175.25    119.67 o 
 -20   8   2      110.55      104.17     90.27 o 
 -18   8   2       48.88       82.12     97.65 o 
 -16   8   2       64.52      195.00    115.69 o 
 -14   8   2     4764.68     5008.47    181.16 o 
 -12   8   2      612.71      376.21    141.13 o 
 -10   8   2       82.59      -64.97     64.97 o 
  -8   8   2      110.77      -67.16     67.16 o 
  -6   8   2        3.17      -16.53     69.56 o 
  -4   8   2      179.55      161.89     77.19 o 
  -2   8   2       17.43       30.96     72.69 o 
   0   8   2       93.05       52.06     81.52 o 
   2   8   2      196.53      235.02     94.94 o 
   4   8   2     1151.36     1289.58    118.80 o 
   6   8   2      533.61      899.95    199.88 o 
   8   8   2      250.51      213.52    102.83 o 
  10   8   2      512.82      427.82     96.76 o 
  12   8   2      572.71      613.56    103.36 o 
  14   8   2        2.03       -1.16     70.47 o 
  16   8   2      790.58      837.45    117.94 o 
  18   8   2        2.65       25.12    127.78 o 
  20   8   2        0.42      -21.86    231.12 o 
  22   8   2       36.42      260.27    203.33 o 
  24   8   2       64.61      526.64    230.36 o 
 -25   9   2       41.44       22.81    222.05 o 
 -23   9   2       16.02       40.26    205.99 o 
 -21   9   2       19.15       24.93    188.48 o 
 -19   9   2        1.43       67.07    160.11 o 
 -17   9   2       24.43      -35.09    106.54 o 
 -15   9   2        4.60       -6.47     77.33 o 
 -13   9   2      119.37      -51.31     77.25 o 
 -11   9   2       79.22      100.96    105.17 o 
  -9   9   2       21.34      -60.43     94.63 o 
  -7   9   2        1.71      -68.92     68.92 o 
  -5   9   2       91.32       76.02     91.48 o 
  -3   9   2       69.00       40.88    133.98 o 
  -1   9   2       18.00       17.02    134.03 o 
   1   9   2      959.72      767.75    117.55 o 
   3   9   2      458.53      769.34    152.90 o 
   5   9   2       14.31      164.12    105.68 o 
   7   9   2       22.75      137.17    131.82 o 
   9   9   2       88.63       58.06    136.13 o 
  11   9   2       95.80      -45.25     69.44 o 
  13   9   2     1496.55     1309.62    220.47 o 
  15   9   2       42.53      344.77    176.98 o 
  17   9   2      125.88      119.74    178.40 o 
  19   9   2        1.03     -135.91    135.91 o 
  21   9   2        9.70      112.67    368.86 o 
 -22  10   2       47.67       19.49    210.17 o 
 -20  10   2        1.17      221.60    318.77 o 
 -18  10   2        0.96      121.98    170.55 o 
 -16  10   2        3.17      137.54    170.41 o 
 -14  10   2       67.08      221.42    134.05 o 
 -12  10   2        1.48     -124.11    124.11 o 
 -10  10   2       82.55      -17.46     66.09 o 
  -8  10   2       19.64      113.83    129.73 o 
  -6  10   2       52.71      275.58    165.72 o 
  -4  10   2      316.50      362.74    132.98 o 
  -2  10   2      455.38      465.03    186.69 o 
   0  10   2      130.35       77.78    124.84 o 
   2  10   2      412.41      574.18    125.23 o 
   4  10   2       17.09       -0.18    123.78 o 
   6  10   2       16.02      -21.31     67.97 o 
   8  10   2       13.65      -82.99     82.99 o 
  10  10   2      194.56      -79.33     79.33 o 
  12  10   2      102.32      -88.45    164.26 o 
  14  10   2      702.80      593.61    181.67 o 
  16  10   2       42.65      300.10    181.53 o 
  18  10   2        5.15      -10.37    210.98 o 
 -17  11   2       32.35      -59.47     69.95 o 
 -15  11   2      106.09      498.51    253.77 o 
 -13  11   2      764.04     1039.29    324.88 o 
 -11  11   2       10.14      -87.83    160.32 o 
  -9  11   2        0.76      -49.53     75.64 o 
  -7  11   2        0.72       19.89    154.10 o 
  -5  11   2        1.73      139.75    164.60 o 
  -3  11   2       10.90      135.63    154.39 o 
  -1  11   2       17.71      148.97    121.67 o 
   1  11   2      601.11      523.75    141.60 o 
   3  11   2      164.14      166.24    264.01 o 
   5  11   2        5.96      200.80    136.88 o 
   7  11   2       17.75      184.47    152.87 o 
   9  11   2       91.69      -24.78    103.28 o 
  11  11   2       52.93      273.46    177.16 o 
  13  11   2      134.42      701.30    269.73 o 
  -6  12   2        5.67      -63.12    118.04 o 
  -4  12   2        2.33      160.57    247.83 o 
  -2  12   2        0.84      197.78    213.90 o 
   0  12   2       29.98      -68.11     88.07 o 
   2  12   2       81.39       46.83    127.20 o 
 -37   1   3        0.03      -72.12     73.94 o 
 -35   1   3       24.58      418.08    121.29 o 
 -33   1   3       65.68       -2.52     63.76 o 
 -31   1   3      565.79      762.23     84.43 o 
 -29   1   3       68.80       62.78     44.76 o 
 -27   1   3    17333.85    17469.46    154.40 o 
 -25   1   3      688.83      685.12     50.91 o 
 -23   1   3      300.72      333.76     44.29 o 
 -21   1   3      328.77      364.37     33.99 o 
 -19   1   3      225.18      205.98     28.78 o 
 -17   1   3       53.26        1.67     19.30 o 
 -15   1   3        1.37      -11.70     13.92 o 
 -13   1   3    12091.33    12537.73     81.20 o 
 -11   1   3     6210.86     5649.45     68.23 o 
  -9   1   3    41918.98    41887.59    434.42 o 
  -7   1   3     6820.89     6951.88     40.35 o 
  -5   1   3      235.53      179.40     20.16 o 
  -3   1   3     2754.26     2400.78     28.97 o 
  -1   1   3   145077.61   135433.53    874.65 o 
   1   1   3   132379.73   125560.20    660.70 o 
   3   1   3     7918.81     7220.99     85.65 o 
   5   1   3     2583.76     2542.06     80.80 o 
   7   1   3      913.92     1039.76     34.96 o 
   9   1   3     1806.11     1877.67     53.24 o 
  11   1   3     2348.50     2329.54     28.44 o 
  13   1   3      799.20      937.63     29.32 o 
  15   1   3      489.57      590.40     40.32 o 
  17   1   3       12.03       -1.33     59.25 o 
  19   1   3      545.61      636.48     74.90 o 
  21   1   3      125.37      134.88     73.82 o 
  23   1   3       12.64       28.82     56.15 o 
  25   1   3     1401.48     1465.58     91.35 o 
  27   1   3        1.81       60.59     87.30 o 
  29   1   3       69.96      -19.96     59.63 o 
  31   1   3        6.26      -23.10    136.96 o 
  33   1   3        4.69       -8.86     20.95 o 
 -38   2   3      124.65      -62.89    182.51 o 
 -36   2   3       16.11       43.11    114.64 o 
 -34   2   3      103.03       23.14     86.83 o 
 -32   2   3      213.58      148.44    109.15 o 
 -30   2   3       12.00      149.33     88.31 o 
 -28   2   3     1000.94      952.40     65.30 o 
 -26   2   3     1071.34      907.78     59.90 o 
 -24   2   3      213.47      105.67     59.06 o 
 -22   2   3      120.29      135.84     41.93 o 
 -20   2   3        2.48        8.55     21.98 o 
 -18   2   3      131.49       62.40     23.31 o 
 -16   2   3       13.06       -1.17     18.06 o 
 -14   2   3     2377.63     2426.32     73.15 o 
 -12   2   3    22458.81    23171.26    166.42 o 
 -10   2   3    12905.61    13228.66     59.84 o 
  -8   2   3      942.59      917.47     28.32 o 
  -6   2   3      297.69      285.10     21.92 o 
  -4   2   3     2601.34     2410.34     27.60 o 
  -2   2   3       54.01       40.92     16.14 o 
   0   2   3   158360.34   154056.22    937.11 o 
   2   2   3     7185.10     6760.35     57.01 o 
   4   2   3      924.07      781.27     25.93 o 
   6   2   3      927.20      831.57     54.08 o 
   8   2   3     1372.02     1387.26     29.38 o 
  10   2   3      453.04      493.40     27.26 o 
  12   2   3     1073.32     1047.94     32.41 o 
  14   2   3     9066.32     9368.69     81.67 o 
  16   2   3     1560.96     1556.93     48.00 o 
  18   2   3       84.33      121.71     63.27 o 
  20   2   3      141.13       61.62     70.14 o 
  22   2   3        0.75       72.66     72.70 o 
  24   2   3       38.48      -38.26     70.34 o 
  26   2   3     5157.17     5242.64    113.51 o 
  28   2   3      239.37      117.47     94.00 o 
  30   2   3       74.50       65.17    125.01 o 
  32   2   3       25.26       -2.11     14.00 o 
 -37   3   3       45.30     -157.69    157.69 o 
 -35   3   3       24.13     -103.54    103.54 o 
 -33   3   3       11.83      -57.45     94.40 o 
 -31   3   3      112.83       68.81     73.45 o 
 -29   3   3      752.70      849.82    115.38 o 
 -27   3   3     1770.95     1799.18     69.08 o 
 -25   3   3      574.65      476.28     64.18 o 
 -23   3   3      105.58       63.92     38.08 o 
 -21   3   3        1.10       42.29     50.58 o 
 -19   3   3      673.41      780.18     42.09 o 
 -17   3   3       57.89       18.60     16.08 o 
 -15   3   3        4.57      -33.90     33.90 o 
 -13   3   3    33511.96    35108.47    311.19 o 
 -11   3   3      164.88      215.78     31.17 o 
  -9   3   3     3010.23     3247.80     40.87 o 
  -7   3   3     1091.97     1326.62     38.04 o 
  -5   3   3     6974.94     7035.23     52.39 o 
  -3   3   3      210.58      172.42     28.05 o 
  -1   3   3    13154.93    13389.82     71.62 o 
   1   3   3    20986.55    20811.08    104.12 o 
   3   3   3     2342.29     2436.82     39.90 o 
   5   3   3      130.30      100.51     27.42 o 
   7   3   3       15.06       20.57     19.52 o 
   9   3   3     1437.23     1425.58     47.30 o 
  11   3   3       99.17       76.81     35.23 o 
  13   3   3     4124.48     4109.77     51.26 o 
  15   3   3      840.57      672.89     46.33 o 
  17   3   3      229.98      277.30     64.20 o 
  19   3   3       53.99      114.32     67.33 o 
  21   3   3      210.26      282.63     95.07 o 
  23   3   3       41.21       20.27    106.16 o 
  25   3   3       43.23      -64.56     86.01 o 
  27   3   3      103.54      279.77    111.95 o 
  29   3   3       25.53       46.30    111.48 o 
  31   3   3       39.24      -60.45    152.69 o 
 -36   4   3        0.11     -115.21    115.21 o 
 -34   4   3       47.59      -23.64     50.05 o 
 -32   4   3      151.25       65.83    116.71 o 
 -30   4   3       31.31       -7.55     84.16 o 
 -28   4   3      256.28      115.62     67.67 o 
 -26   4   3       22.65       -1.54     60.09 o 
 -24   4   3       22.79        9.91     42.95 o 
 -22   4   3       24.89       -1.53     21.01 o 
 -20   4   3      307.60      290.03     52.17 o 
 -18   4   3        3.55      -31.25     54.23 o 
 -16   4   3        5.32       -6.56     24.77 o 
 -14   4   3      154.40      158.88     45.62 o 
 -12   4   3      112.86      187.99     46.39 o 
 -10   4   3       66.75       70.16     39.75 o 
  -8   4   3     3001.06     2857.93     56.74 o 
  -6   4   3        2.00      -21.97     21.97 o 
  -4   4   3     1378.51     1295.06     39.97 o 
  -2   4   3     7834.88     8248.25     63.78 o 
   0   4   3        9.14       -9.73     24.03 o 
   2   4   3      136.50       42.68     32.61 o 
   4   4   3      116.54       24.65     27.02 o 
   6   4   3     2637.46     2672.17     69.99 o 
   8   4   3      432.66      432.33     30.71 o 
  10   4   3     2349.59     2437.06     44.00 o 
  12   4   3     3611.29     3865.08     61.93 o 
  14   4   3      568.84      479.35     46.17 o 
  16   4   3       90.23      113.83     57.78 o 
  18   4   3       27.36       42.97     63.57 o 
  20   4   3       64.32      122.69     79.95 o 
  22   4   3        1.82       -1.62     96.96 o 
  24   4   3        6.96      -38.81    118.42 o 
  26   4   3      357.60      349.50    139.79 o 
  28   4   3      111.37     -104.25    139.25 o 
  30   4   3       16.50      251.00    127.45 o 
 -35   5   3       40.57      301.07    261.99 o 
 -33   5   3       19.03      145.29    218.18 o 
 -31   5   3      187.07      119.71    112.65 o 
 -29   5   3       78.64      113.14    103.99 o 
 -27   5   3     1890.49     1788.06     92.74 o 
 -25   5   3      368.16      287.45     81.64 o 
 -23   5   3        2.04      -51.30     57.80 o 
 -21   5   3      422.90      371.70     77.29 o 
 -19   5   3      487.59      442.09     79.57 o 
 -17   5   3       32.08      102.86     80.30 o 
 -15   5   3      411.97      382.27     75.92 o 
 -13   5   3      255.72      275.45     69.39 o 
 -11   5   3      568.33      597.63     53.44 o 
  -9   5   3     1657.21     1552.22     53.37 o 
  -7   5   3     1386.60     1273.87     49.66 o 
  -5   5   3      543.17      553.77     43.45 o 
  -3   5   3      431.22      488.34     37.74 o 
  -1   5   3    20763.53    22777.51    162.19 o 
   1   5   3     6541.87     6353.40     65.55 o 
   3   5   3      219.99      179.39     40.16 o 
   5   5   3     2496.13     2609.70     53.12 o 
   7   5   3       25.89       -6.58     23.09 o 
   9   5   3      202.35      196.59     36.13 o 
  11   5   3      780.69      845.18     46.23 o 
  13   5   3      537.15      439.98     51.67 o 
  15   5   3       10.63       67.76     52.40 o 
  17   5   3       24.99      -31.62     40.67 o 
  19   5   3        0.14       45.72     81.51 o 
  21   5   3       54.48       -9.02     47.67 o 
  23   5   3       39.70        9.22     48.45 o 
  25   5   3      104.27      180.14    198.58 o 
  27   5   3       56.63      152.95    148.30 o 
  29   5   3        1.26       65.17    165.81 o 
 -34   6   3        2.25      151.38    234.62 o 
 -32   6   3        8.80       72.12    236.53 o 
 -30   6   3        4.09       20.84     67.54 o 
 -28   6   3      230.85      330.25    116.32 o 
 -26   6   3      203.71      377.27    117.88 o 
 -24   6   3       19.95       57.83     78.32 o 
 -22   6   3        2.33      -14.28     88.39 o 
 -20   6   3      221.01      212.33     95.34 o 
 -18   6   3      584.33      683.30     95.53 o 
 -16   6   3      386.58      411.99     76.94 o 
 -14   6   3      450.96      690.63     82.00 o 
 -12   6   3     2596.11     2878.63    119.97 o 
 -10   6   3       56.09       40.22     68.14 o 
  -8   6   3      442.27      509.27     71.93 o 
  -6   6   3       71.52       43.68     45.96 o 
  -4   6   3        5.36       -4.36     18.20 o 
  -2   6   3      113.80      120.49     46.49 o 
   0   6   3      637.32      686.23     56.92 o 
   2   6   3      429.02      495.63     64.08 o 
   4   6   3      625.15      619.59     85.83 o 
   6   6   3      226.11      312.30     60.87 o 
   8   6   3       30.20       86.03     66.16 o 
  10   6   3      470.07      442.71     60.48 o 
  12   6   3      544.30      422.52     61.74 o 
  14   6   3       21.26      -58.09     58.09 o 
  16   6   3        3.48      130.18     81.30 o 
  18   6   3        0.00      -26.13     78.36 o 
  20   6   3        9.16      -47.46    119.10 o 
  22   6   3        1.06      166.87    131.70 o 
  24   6   3        0.12      107.02    263.19 o 
  26   6   3      158.40      270.58    226.89 o 
  28   6   3       18.96     -113.53    247.80 o 
 -31   7   3        3.07      229.32    262.47 o 
 -29   7   3       44.54      395.26    167.33 o 
 -27   7   3        7.16       64.48    143.53 o 
 -25   7   3      337.48      341.19    115.27 o 
 -23   7   3       97.50      -59.78     82.02 o 
 -21   7   3        3.38      -27.13    160.26 o 
 -19   7   3      189.68      284.96    107.03 o 
 -17   7   3        4.90      -27.44     76.24 o 
 -15   7   3     1571.05     1582.43     96.93 o 
 -13   7   3     6290.50     6384.83    130.32 o 
 -11   7   3      474.88      569.03    149.66 o 
  -9   7   3       53.58       84.89     78.81 o 
  -7   7   3      185.56       65.27     43.86 o 
  -5   7   3      263.80      207.22     79.85 o 
  -3   7   3      125.61      178.04     66.47 o 
  -1   7   3        0.01       30.58     63.86 o 
   1   7   3       40.82      136.91     79.91 o 
   3   7   3       10.17      -27.25     82.12 o 
   5   7   3       15.63      -71.60    103.59 o 
   7   7   3       64.65      177.50     84.20 o 
   9   7   3      160.91       69.58     84.59 o 
  11   7   3        7.56       19.51     80.62 o 
  13   7   3     4280.87     4381.36    103.30 o 
  15   7   3      124.57      -54.63     54.63 o 
  17   7   3      104.57       12.92     78.32 o 
  19   7   3        0.25       54.47    116.71 o 
  21   7   3       15.73      191.06    140.69 o 
  23   7   3       24.58       52.98    140.95 o 
  25   7   3        0.05     -182.96    182.96 o 
  27   7   3      324.75      -63.04     78.67 o 
 -28   8   3       93.04      -66.57     66.57 o 
 -26   8   3        0.14       -6.05    171.87 o 
 -24   8   3        0.01      345.83    137.46 o 
 -22   8   3       16.38       96.17    114.85 o 
 -20   8   3        6.05      -10.34    173.32 o 
 -18   8   3       14.01      -22.41     64.93 o 
 -16   8   3      126.37      134.28    119.20 o 
 -14   8   3     1850.15     1979.10    202.27 o 
 -12   8   3     3731.30     4022.80    145.08 o 
 -10   8   3      512.42      394.64     83.38 o 
  -8   8   3      332.70      232.53     82.96 o 
  -6   8   3       97.41       16.24     70.78 o 
  -4   8   3     1115.85      955.43     76.67 o 
  -2   8   3       69.04       47.23     67.91 o 
   0   8   3      132.40       71.40     82.76 o 
   2   8   3      277.14      420.20    102.37 o 
   4   8   3        0.08      164.74    108.39 o 
   6   8   3      440.61      502.22     90.90 o 
   8   8   3       48.33      -50.31     50.31 o 
  10   8   3       63.01      -85.87     88.35 o 
  12   8   3      227.62       49.43     84.42 o 
  14   8   3      777.52      674.74    122.47 o 
  16   8   3        9.92     -100.48    100.48 o 
  18   8   3       13.82      -23.97    256.61 o 
  20   8   3      103.77        0.24    218.88 o 
  22   8   3       65.33       20.42    257.67 o 
  24   8   3       53.74     -119.86    217.79 o 
 -25   9   3      206.18      533.02    215.19 o 
 -23   9   3        0.19       39.59    164.13 o 
 -21   9   3        4.61      -16.99     76.98 o 
 -19   9   3       46.87       76.45    141.32 o 
 -17   9   3        0.14      293.22    134.38 o 
 -15   9   3       60.31      150.72    135.39 o 
 -13   9   3      350.41      392.19     99.92 o 
 -11   9   3      834.65      741.75     97.53 o 
  -9   9   3       90.63      -18.62     54.72 o 
  -7   9   3       18.44      -50.41     88.36 o 
  -5   9   3       51.11      -68.46     68.66 o 
  -3   9   3      178.57       84.44    114.30 o 
  -1   9   3      383.17      304.65    104.91 o 
   1   9   3      116.44       60.86    100.45 o 
   3   9   3       30.22      -33.22     87.14 o 
   5   9   3      177.54      345.90    109.78 o 
   7   9   3      266.84      277.95    134.10 o 
   9   9   3      143.31       11.72     97.89 o 
  11   9   3      310.55      226.04    170.25 o 
  13   9   3      589.18      267.55    181.21 o 
  15   9   3      408.13        8.64    145.73 o 
  17   9   3       69.31     -207.82    207.82 o 
  19   9   3       51.04      -60.49    536.51 o 
  21   9   3        6.73      113.01    229.50 o 
 -22  10   3       67.45     -140.41    140.41 o 
 -20  10   3        7.25     -164.67    164.67 o 
 -18  10   3        7.30       42.36    181.02 o 
 -16  10   3        3.75      -37.03     71.12 o 
 -14  10   3       15.54     -118.90    129.14 o 
 -12  10   3       12.60        4.22     97.80 o 
 -10  10   3        0.02       63.58     90.13 o 
  -8  10   3        2.52     -119.81    119.81 o 
  -6  10   3       13.65      -87.94     87.94 o 
  -4  10   3       18.10      -56.82     70.10 o 
  -2  10   3      393.74      288.72    142.92 o 
   0  10   3        0.66      -82.11    121.14 o 
   2  10   3      223.11      133.39    103.70 o 
   4  10   3       44.34      -21.80     63.51 o 
   6  10   3        7.62      -10.07     45.75 o 
   8  10   3        0.00      238.10    150.77 o 
  10  10   3      177.37      406.29    203.68 o 
  12  10   3        9.72      129.68    261.19 o 
  14  10   3       57.76      415.23    228.66 o 
  16  10   3       19.51      326.72    206.71 o 
 -17  11   3        8.39      320.38    179.44 o 
 -15  11   3       21.22      427.94    159.11 o 
 -13  11   3      256.53      457.76    148.41 o 
 -11  11   3        0.14      -89.46     89.46 o 
  -9  11   3        0.05      113.99    185.60 o 
  -7  11   3        0.35      200.65    218.87 o 
  -5  11   3       98.04      -66.00    116.97 o 
  -3  11   3       18.38      -60.05     60.05 o 
  -1  11   3       18.71     -117.59    117.59 o 
   1  11   3       30.52      455.66    134.27 o 
   3  11   3       64.62      138.29    115.13 o 
   5  11   3       42.01      161.18    174.88 o 
   7  11   3        0.77     -158.15    158.15 o 
   9  11   3       90.97      227.03    169.30 o 
  11  11   3       52.37      173.96    562.39 o 
  -4  12   3        4.63     -116.48    186.36 o 
  -2  12   3       11.47     -104.30    104.30 o 
   0  12   3       19.19      232.22    207.14 o 
 -38   0   4       70.91      475.20    266.64 o 
 -36   0   4       13.77      109.53    196.64 o 
 -34   0   4      161.98       94.14    139.17 o 
 -32   0   4        7.61       63.60     97.93 o 
 -30   0   4        4.24      -32.35     37.75 o 
 -28   0   4    18485.64    19116.19    288.64 o 
 -26   0   4    41090.96    41626.23    228.41 o 
 -24   0   4     3888.98     3654.55     79.49 o 
 -22   0   4       17.05      -13.59     32.85 o 
 -20   0   4      695.95      689.69     36.84 o 
 -18   0   4      428.32      510.04     32.88 o 
 -16   0   4      716.17      656.14     30.51 o 
 -14   0   4    21064.32    21955.86    144.82 o 
 -12   0   4    25589.92    26348.80    302.15 o 
 -10   0   4      188.82      201.34     20.87 o 
  -8   0   4       80.04       48.93     16.97 o 
  -6   0   4    14644.06    13465.42    321.17 o 
  -4   0   4       72.47      220.80     43.49 o 
  -2   0   4     4742.43     5369.52     85.05 o 
   0   0   4   135603.30   135726.50    544.38 o 
   2   0   4    21069.47    20795.54    166.45 o 
   4   0   4      798.71      860.41     35.60 o 
   6   0   4        6.69       -0.03     18.31 o 
   8   0   4      179.41      153.07     37.33 o 
  10   0   4      823.81      741.06     33.26 o 
  12   0   4     1103.93     1166.85     41.94 o 
  14   0   4     6971.68     7711.60    358.78 o 
  16   0   4       70.22       78.30    100.18 o 
  18   0   4        1.07       71.34    113.58 o 
  20   0   4       88.06       35.97    139.73 o 
  22   0   4      506.11      513.91    127.56 o 
  24   0   4     2225.55     2032.86    160.11 o 
  26   0   4     4025.01     3777.13    180.97 o 
  28   0   4       12.26      335.16    191.44 o 
  30   0   4       31.08       84.65    359.52 o 
  32   0   4        7.33       56.76    280.55 o 
 -39   1   4       40.54      287.96    263.95 o 
 -37   1   4       85.51      -17.72    118.30 o 
 -35   1   4        5.73      149.81    116.01 o 
 -33   1   4        8.42       38.79     76.07 o 
 -31   1   4        0.11      165.35     74.60 o 
 -29   1   4      150.46       71.91     57.34 o 
 -27   1   4     2381.57     2226.68     58.74 o 
 -25   1   4     1607.53     1606.17     50.99 o 
 -23   1   4      194.07      217.51     43.57 o 
 -21   1   4       97.65       40.55     25.27 o 
 -19   1   4     1441.75     1252.19     29.61 o 
 -17   1   4      697.51      618.68     25.74 o 
 -15   1   4      119.79       53.70     16.16 o 
 -13   1   4     2077.32     2092.69     28.43 o 
 -11   1   4     2107.42     2293.03     34.22 o 
  -9   1   4     8077.97     7630.27     75.35 o 
  -7   1   4    15237.20    14602.33     82.43 o 
  -5   1   4      908.24      994.02     22.74 o 
  -3   1   4     1760.57     1894.98     28.09 o 
  -1   1   4     2692.91     2610.73     31.96 o 
   1   1   4    52228.82    49831.43    257.08 o 
   3   1   4      716.27      847.59     26.30 o 
   5   1   4       82.97       63.59     23.42 o 
   7   1   4      336.77      353.62     23.87 o 
   9   1   4     1036.09     1058.41     23.94 o 
  11   1   4      562.85      614.03     31.63 o 
  13   1   4      304.33      442.29     47.46 o 
  15   1   4     1840.07     1758.08     83.19 o 
  17   1   4       93.84       17.10     55.66 o 
  19   1   4        1.31      -16.15     63.56 o 
  21   1   4      235.78       78.52     60.00 o 
  23   1   4        6.25      -58.02     67.73 o 
  25   1   4       23.30       39.69     97.61 o 
  27   1   4     1573.40     1782.37    121.15 o 
  29   1   4       33.01       -8.91     35.35 o 
  31   1   4        1.66      256.96    176.72 o 
 -38   2   4       61.24      -41.45    177.68 o 
 -36   2   4       43.25      -45.29    138.72 o 
 -34   2   4       16.42      186.82    126.77 o 
 -32   2   4       57.41       62.99     77.77 o 
 -30   2   4       69.47      164.05     74.63 o 
 -28   2   4     1409.26     1345.88     72.09 o 
 -26   2   4     5623.65     5598.27    115.03 o 
 -24   2   4       47.81       -4.65     35.83 o 
 -22   2   4       21.97       25.58     45.79 o 
 -20   2   4      506.02      427.38     33.78 o 
 -18   2   4     7323.81     7195.94     85.05 o 
 -16   2   4      836.82      971.53     39.15 o 
 -14   2   4     5002.83     5363.46     48.41 o 
 -12   2   4      896.57      911.49     22.41 o 
 -10   2   4    13556.84    13925.89     55.55 o 
  -8   2   4    12654.72    12723.87     57.92 o 
  -6   2   4      151.16      156.55     21.58 o 
  -4   2   4     3438.80     3354.73     42.30 o 
  -2   2   4     7803.60     7890.37     51.53 o 
   0   2   4     1446.83     1430.07     26.32 o 
   2   2   4      780.99      602.88     24.52 o 
   4   2   4     1127.68     1193.91     28.00 o 
   6   2   4     1491.53     1439.02     59.36 o 
   8   2   4      388.26      388.34     26.28 o 
  10   2   4      118.44       86.67     27.45 o 
  12   2   4      971.65      959.11     43.85 o 
  14   2   4    10711.89    11296.16    175.30 o 
  16   2   4       31.59       63.39     52.19 o 
  18   2   4        8.75      -28.67     61.45 o 
  20   2   4        3.65       44.42     70.68 o 
  22   2   4       54.41      -45.72     45.72 o 
  24   2   4      666.11      579.82    103.64 o 
  26   2   4      511.74      568.65    217.43 o 
  28   2   4      332.24      392.19    125.37 o 
  30   2   4        7.84     -179.11    179.11 o 
  32   2   4        6.34       56.04    248.81 o 
 -37   3   4       18.21       -9.83    188.97 o 
 -35   3   4        1.36      -12.39    103.47 o 
 -33   3   4       67.64      -15.13    131.94 o 
 -31   3   4        4.85       23.13     66.15 o 
 -29   3   4      846.23      855.05    108.32 o 
 -27   3   4     2949.97     2707.44     73.31 o 
 -25   3   4      918.91      765.39     65.09 o 
 -23   3   4       79.40       75.49     57.53 o 
 -21   3   4        6.33      -32.46     32.46 o 
 -19   3   4      360.37      257.34     66.80 o 
 -17   3   4      378.39      364.81     33.07 o 
 -15   3   4     2458.81     2749.25     40.95 o 
 -13   3   4     3552.41     3695.47     43.12 o 
 -11   3   4        4.64       -8.39     21.53 o 
  -9   3   4       64.72       97.52     25.20 o 
  -7   3   4      130.12      126.92     29.15 o 
  -5   3   4     1195.97     1122.23     33.95 o 
  -3   3   4      149.22      134.04     29.97 o 
  -1   3   4     1765.67     2015.40     36.66 o 
   1   3   4      464.24      439.77     28.50 o 
   3   3   4    11606.25    11997.50     60.73 o 
   5   3   4      328.33      294.65     33.07 o 
   7   3   4      209.05      186.20     27.34 o 
   9   3   4       58.41       26.38     24.14 o 
  11   3   4      166.27      129.26     36.51 o 
  13   3   4      889.43      979.07     52.61 o 
  15   3   4      118.05       25.76     44.30 o 
  17   3   4       14.17      -56.84     57.88 o 
  19   3   4       71.81      -52.35     56.98 o 
  21   3   4      143.78      117.32    102.49 o 
  23   3   4      213.08      110.12    139.70 o 
  25   3   4       57.56       95.67     79.76 o 
  27   3   4     1467.97     1337.92    131.86 o 
  29   3   4       17.21       60.32    127.82 o 
  31   3   4       25.76       66.52    203.40 o 
 -36   4   4        2.42      -25.10     88.85 o 
 -34   4   4      126.96       48.30    137.34 o 
 -32   4   4       16.89      -54.14     54.14 o 
 -30   4   4        3.97      -12.89     76.55 o 
 -28   4   4        0.43      -44.64     44.64 o 
 -26   4   4      127.73       11.88     44.99 o 
 -24   4   4      121.13       43.88     49.04 o 
 -22   4   4      150.03       61.97     47.21 o 
 -20   4   4      114.29       39.23     33.50 o 
 -18   4   4      745.20      760.97     53.59 o 
 -16   4   4        0.53      -30.55     30.55 o 
 -14   4   4      297.17      207.04     35.42 o 
 -12   4   4      843.90      991.89     43.39 o 
 -10   4   4      654.91      620.71     45.52 o 
  -8   4   4        0.21       59.19     38.58 o 
  -6   4   4     1563.21     1710.96     41.47 o 
  -4   4   4     1433.77     1636.64     51.85 o 
  -2   4   4     5752.24     5939.16     62.23 o 
   0   4   4    37524.47    40159.71    210.19 o 
   2   4   4     1952.08     1930.74     35.94 o 
   4   4   4        5.39       -0.28     24.98 o 
   6   4   4       23.24        8.37     15.17 o 
   8   4   4       33.21       33.74     34.38 o 
  10   4   4       39.08        0.43     25.24 o 
  12   4   4     4938.65     4940.95     66.89 o 
  14   4   4     4893.16     5147.83     81.47 o 
  16   4   4       67.97       21.33     51.57 o 
  18   4   4      119.33       73.55     76.80 o 
  20   4   4       67.88       -6.53     98.62 o 
  22   4   4        2.81      -74.85     74.85 o 
  24   4   4       17.66      -67.57    115.91 o 
  26   4   4      120.98      126.57    196.81 o 
  28   4   4        4.86      142.29    169.30 o 
  30   4   4       36.06      -14.06    147.55 o 
 -35   5   4       13.82      236.05    207.35 o 
 -33   5   4        7.94      192.30    171.40 o 
 -31   5   4        0.96      259.20    120.92 o 
 -29   5   4       27.54       59.25    112.83 o 
 -27   5   4      630.06      503.25    101.32 o 
 -25   5   4        4.73       -8.83     74.55 o 
 -23   5   4      389.02      344.95     78.87 o 
 -21   5   4      122.76       60.06     51.80 o 
 -19   5   4        0.20        8.56     65.78 o 
 -17   5   4       61.86       -6.43     38.22 o 
 -15   5   4       42.74       53.73     63.73 o 
 -13   5   4     3151.09     3194.27     66.78 o 
 -11   5   4       29.10       57.99     36.39 o 
  -9   5   4       49.59       64.39     41.99 o 
  -7   5   4      189.98      153.57     48.57 o 
  -5   5   4     6121.09     6273.54     87.89 o 
  -3   5   4    12666.44    12882.61    171.86 o 
  -1   5   4    17728.68    18486.71     99.34 o 
   1   5   4    13113.80    12741.20     90.66 o 
   3   5   4      208.04      164.83     49.61 o 
   5   5   4       30.33       -3.81     44.45 o 
   7   5   4      155.89       65.19     42.20 o 
   9   5   4        0.48       -3.31     22.68 o 
  11   5   4      995.41      889.65     52.32 o 
  13   5   4     1674.76     1643.81     54.36 o 
  15   5   4     1593.08     1710.22     66.75 o 
  17   5   4       72.57       53.03     73.35 o 
  19   5   4      127.98       59.11    108.94 o 
  21   5   4       37.58      303.31    145.84 o 
  23   5   4       26.80       73.58    141.24 o 
  25   5   4       10.10      -23.93    143.97 o 
  27   5   4        8.63      -78.47    168.84 o 
  29   5   4        0.71     -107.63    107.63 o 
 -34   6   4        1.89       16.28    192.17 o 
 -32   6   4       70.39      -83.28    116.45 o 
 -30   6   4       35.70      -98.13     98.13 o 
 -28   6   4      171.64       86.17     92.54 o 
 -26   6   4      111.67      256.05    120.20 o 
 -24   6   4      315.64      229.62     98.15 o 
 -22   6   4       59.52       12.97     77.24 o 
 -20   6   4      157.19      117.40    107.02 o 
 -18   6   4       16.43      -67.00     67.98 o 
 -16   6   4     1554.07     1532.08     91.47 o 
 -14   6   4     4997.94     5159.78    112.89 o 
 -12   6   4      570.97      539.44     75.52 o 
 -10   6   4       61.44       42.44     77.44 o 
  -8   6   4     1012.75     1041.09     85.63 o 
  -6   6   4        9.02        7.20     63.22 o 
  -4   6   4       54.79      -15.38     41.97 o 
  -2   6   4     1031.43      972.60     53.75 o 
   0   6   4      572.91      722.71     76.21 o 
   2   6   4     6589.10     6798.17    111.61 o 
   4   6   4       56.77       37.68     52.55 o 
   6   6   4      629.22      627.54     66.65 o 
   8   6   4       44.36      148.47     66.96 o 
  10   6   4       52.62      -27.66     35.93 o 
  12   6   4     3956.85     4226.73     82.14 o 
  14   6   4      445.68      390.71     85.49 o 
  16   6   4      485.39      569.58    111.67 o 
  18   6   4       61.33       88.24    114.63 o 
  20   6   4        8.96       18.93    137.24 o 
  22   6   4       15.47       -8.82    191.64 o 
  24   6   4       15.87      -49.66    242.04 o 
  26   6   4       43.40      269.50    227.71 o 
 -31   7   4        2.35      279.22    159.20 o 
 -29   7   4        3.28      244.94    141.26 o 
 -27   7   4       59.96      204.84    135.21 o 
 -25   7   4        4.85      105.55    156.96 o 
 -23   7   4       78.50        1.72     89.14 o 
 -21   7   4        3.85      -15.49    133.51 o 
 -19   7   4       32.23       76.44     95.50 o 
 -17   7   4      453.40      526.22     92.96 o 
 -15   7   4      466.11      325.22     92.54 o 
 -13   7   4     4635.25     4475.02    112.43 o 
 -11   7   4      769.91      769.64     73.88 o 
  -9   7   4      247.08      183.99     71.51 o 
  -7   7   4      214.56      221.85     71.62 o 
  -5   7   4      592.00      657.20     90.97 o 
  -3   7   4     1156.07      976.51     68.82 o 
  -1   7   4     1799.21     1629.96     63.44 o 
   1   7   4     1091.21     1209.58     75.49 o 
   3   7   4      893.08      815.42     77.31 o 
   5   7   4      663.30      685.79    129.18 o 
   7   7   4       45.06      180.02     87.39 o 
   9   7   4        6.33        3.87     69.19 o 
  11   7   4     2385.88     2452.46     86.48 o 
  13   7   4       34.63      -41.99     41.99 o 
  15   7   4      158.91      215.71    119.68 o 
  17   7   4      218.07      124.45    139.33 o 
  19   7   4        1.99     -142.22    142.22 o 
  21   7   4        6.19     -161.86    161.86 o 
  23   7   4        2.81        5.90    231.17 o 
  25   7   4        2.32      394.52    245.40 o 
 -30   8   4        1.44       89.66    228.17 o 
 -28   8   4       42.49      367.81    210.83 o 
 -26   8   4        0.68        6.25    144.21 o 
 -24   8   4      102.34        7.60    129.09 o 
 -22   8   4       20.07     -142.34    142.34 o 
 -20   8   4        0.50      -10.13    166.41 o 
 -18   8   4      310.83      479.97    116.72 o 
 -16   8   4       73.41      154.22    103.55 o 
 -14   8   4       49.22      138.23    118.86 o 
 -12   8   4     1671.10     1620.97     85.70 o 
 -10   8   4       95.65       17.91     66.52 o 
  -8   8   4      301.19      345.57     88.42 o 
  -6   8   4       15.06        6.62     19.92 o 
  -4   8   4       76.65       32.22     59.65 o 
  -2   8   4        4.51      -29.29     50.08 o 
   0   8   4       89.42      -40.30     91.98 o 
   2   8   4      822.19      952.65     92.66 o 
   4   8   4       58.16      109.82     98.58 o 
   6   8   4       19.09       -7.86     85.52 o 
   8   8   4        3.67       54.22     86.17 o 
  10   8   4      712.60      683.49    160.53 o 
  12   8   4       70.72      -80.62     80.62 o 
  14   8   4      250.79      169.70    125.69 o 
  16   8   4      182.28      -49.51     67.05 o 
  18   8   4        2.32     -105.37    105.37 o 
  20   8   4        1.61      -49.72    318.22 o 
  22   8   4        0.24     -180.51    411.15 o 
 -25   9   4       93.06     -170.54    172.27 o 
 -23   9   4      122.52       -7.73    103.88 o 
 -21   9   4        1.40      297.75    159.83 o 
 -19   9   4        1.26      485.88    209.52 o 
 -17   9   4        1.10      -85.27     85.27 o 
 -15   9   4       36.68      -33.44     69.11 o 
 -13   9   4       22.28      -34.86     96.17 o 
 -11   9   4       76.57       88.23     77.62 o 
  -9   9   4       44.14       60.36     91.45 o 
  -7   9   4       23.52      -97.97     97.97 o 
  -5   9   4       76.80       -9.57     46.33 o 
  -3   9   4      294.67      242.50    108.80 o 
  -1   9   4      659.88      567.08    115.35 o 
   1   9   4       43.63       55.25    116.52 o 
   3   9   4       55.44      -79.18     79.18 o 
   5   9   4       29.23      224.66    224.42 o 
   7   9   4      444.32       75.89    163.32 o 
   9   9   4       35.58      -50.65     50.65 o 
  11   9   4      424.14      324.25    144.39 o 
  13   9   4      531.10      222.33    182.27 o 
  15   9   4      267.88     -113.50    118.42 o 
  19   9   4        5.55     -169.80    318.88 o 
 -22  10   4        9.76      546.49    198.41 o 
 -20  10   4       73.94      314.04    170.96 o 
 -18  10   4      352.50      270.30    170.18 o 
 -16  10   4      120.13       94.93    207.00 o 
 -14  10   4       58.61      149.79    145.29 o 
 -12  10   4        1.23      253.62    120.81 o 
 -10  10   4        8.53      -59.12    123.48 o 
  -8  10   4       39.33      -36.90    101.33 o 
  -6  10   4       57.13       58.73    133.68 o 
  -4  10   4      101.38       28.87     81.98 o 
  -2  10   4        4.95      109.33    138.52 o 
   0  10   4      165.58       79.34    135.54 o 
   2  10   4      140.70      292.60    133.31 o 
   4  10   4        0.00       18.27    112.23 o 
   6  10   4        6.54       78.72    146.87 o 
   8  10   4        0.22      209.17    185.40 o 
  10  10   4       95.02      527.08    193.54 o 
  12  10   4      737.89     1206.00    360.28 o 
  14  10   4       89.16       89.19    237.58 o 
  16  10   4       24.08     -246.65    246.65 o 
 -17  11   4        1.05      377.66    189.79 o 
 -15  11   4      338.89       19.44    117.36 o 
 -13  11   4       79.02      -92.04     92.04 o 
 -11  11   4       39.72      -20.59     75.80 o 
  -9  11   4       28.47     -191.79    191.79 o 
  -7  11   4       40.97       43.90    146.90 o 
  -5  11   4       27.95      -90.78    103.21 o 
  -3  11   4        0.62      290.33    162.41 o 
  -1  11   4      277.36      156.29    209.96 o 
   1  11   4      180.44      431.19    183.40 o 
   3  11   4        0.32     -100.49    100.49 o 
   5  11   4       19.77      277.37    171.37 o 
   7  11   4       30.95     -102.68    102.68 o 
   9  11   4       36.21       79.28    591.79 o 
 -39   1   5        0.57     -116.13    170.72 o 
 -37   1   5      191.85      573.12    185.01 o 
 -35   1   5      288.40      479.14    106.05 o 
 -33   1   5      275.88      196.19     94.87 o 
 -31   1   5      783.16      922.06     76.66 o 
 -29   1   5      112.37       22.80     54.17 o 
 -27   1   5     2553.76     2466.91     63.44 o 
 -25   1   5     2358.06     2246.63     53.15 o 
 -23   1   5      284.68      292.77     34.22 o 
 -21   1   5       62.45       28.17     26.99 o 
 -19   1   5       31.96      -16.81     16.81 o 
 -17   1   5       34.84      -11.25     19.30 o 
 -15   1   5     5758.77     6487.92     41.59 o 
 -13   1   5        6.72       -7.68     14.41 o 
 -11   1   5     9866.24    10786.88     67.55 o 
  -9   1   5     1080.58     1075.08     28.12 o 
  -7   1   5     1685.90     1663.72     24.01 o 
  -5   1   5      280.01      250.57     21.17 o 
  -3   1   5       21.52        9.96      9.75 o 
  -1   1   5    15097.74    15532.17    181.55 o 
   1   1   5     1997.22     2163.39     33.49 o 
   3   1   5    17800.32    18426.05    157.61 o 
   5   1   5     1061.66     1123.63     29.43 o 
   7   1   5      396.53      287.87     28.45 o 
   9   1   5     1354.08     1152.13     39.98 o 
  11   1   5      113.98      174.23     47.66 o 
  13   1   5        6.39       21.53     52.39 o 
  15   1   5      639.91      756.95     61.96 o 
  17   1   5       11.35       27.76     38.95 o 
  19   1   5      105.73        3.86     51.25 o 
  21   1   5      147.91        2.65     57.29 o 
  23   1   5       45.27      102.43    108.42 o 
  25   1   5       10.19      146.63    142.28 o 
  27   1   5       64.16       -4.76    124.41 o 
  29   1   5       52.66      260.46    158.95 o 
  31   1   5       62.98       19.98    253.75 o 
 -38   2   5        2.39       20.44    199.19 o 
 -36   2   5       24.07       54.57    116.26 o 
 -34   2   5      109.29      440.64    100.65 o 
 -32   2   5        0.02       27.12     53.37 o 
 -30   2   5        1.19        3.64     51.40 o 
 -28   2   5        0.03      -26.58     26.58 o 
 -26   2   5        0.01       -9.41     24.28 o 
 -24   2   5       99.92      138.30     60.70 o 
 -22   2   5      358.67      315.34     39.27 o 
 -20   2   5      963.35      939.28     39.67 o 
 -18   2   5      146.97      110.71     24.58 o 
 -16   2   5     1084.32     1131.38     29.32 o 
 -14   2   5        0.13      -14.13     14.13 o 
 -12   2   5     1350.01     1416.19     26.59 o 
 -10   2   5     1409.05     1389.01     34.85 o 
  -8   2   5     1904.87     1781.90     27.37 o 
  -6   2   5      285.29      315.01     24.19 o 
  -4   2   5      137.47      157.37     24.13 o 
  -2   2   5       74.70       70.63     17.04 o 
   0   2   5     4461.79     4194.22     33.85 o 
   2   2   5    16884.46    15929.93    162.68 o 
   4   2   5      204.89      186.34     22.76 o 
   6   2   5      349.84      351.78     27.98 o 
   8   2   5      351.65      252.60     27.42 o 
  10   2   5       63.01      121.81     46.09 o 
  12   2   5       51.04       95.54     52.73 o 
  14   2   5     1613.46     1499.62     67.34 o 
  16   2   5      101.71      130.57     71.49 o 
  18   2   5       23.69       -8.79     98.42 o 
  20   2   5       70.25      -77.14    106.84 o 
  22   2   5       47.73       88.43    101.04 o 
  24   2   5       86.05     -139.18    139.18 o 
  26   2   5       17.67      292.12    180.34 o 
  28   2   5      446.65      441.18    181.12 o 
  30   2   5      131.70     -131.96    182.47 o 
 -37   3   5      355.20      372.28    267.09 o 
 -35   3   5      217.06      194.47    247.61 o 
 -33   3   5       30.34       19.41    127.02 o 
 -31   3   5      412.70      471.21     82.74 o 
 -29   3   5        3.70       -0.77     43.16 o 
 -27   3   5     3819.83     4088.81     78.85 o 
 -25   3   5     3914.78     4074.19    141.71 o 
 -23   3   5      340.83      423.10     60.05 o 
 -21   3   5       54.41       50.66     55.67 o 
 -19   3   5       79.75       59.90     29.56 o 
 -17   3   5      738.18      823.89     39.15 o 
 -15   3   5    21818.54    23122.70    209.30 o 
 -13   3   5     3997.73     3709.04     41.59 o 
 -11   3   5     1392.60     1371.50     31.54 o 
  -9   3   5       55.93       49.49     14.15 o 
  -7   3   5      208.63      203.63     24.61 o 
  -5   3   5     1687.45     1557.41     34.76 o 
  -3   3   5      418.12      399.18     30.75 o 
  -1   3   5       13.52       68.06     39.71 o 
   1   3   5        0.25      -10.29     36.74 o 
   3   3   5       59.23        4.15     17.77 o 
   5   3   5       57.93       44.18     25.76 o 
   7   3   5      305.15      264.29     28.11 o 
   9   3   5      898.80      844.53     37.51 o 
  11   3   5       54.87        5.20     18.93 o 
  13   3   5       19.78       -7.40     31.63 o 
  15   3   5        5.64       82.13     90.51 o 
  17   3   5       94.03       72.55    106.24 o 
  19   3   5      117.29       24.90    105.17 o 
  21   3   5        6.48      -48.82     97.17 o 
  23   3   5        2.37      -61.26     67.65 o 
  25   3   5       25.29     -187.52    187.52 o 
  27   3   5      442.35      909.55    246.69 o 
  29   3   5      157.80      184.08    281.58 o 
 -36   4   5       38.17     -155.32    155.32 o 
 -34   4   5       14.11     -161.00    161.00 o 
 -32   4   5        6.26       20.52    169.55 o 
 -30   4   5       45.93      114.58    109.01 o 
 -28   4   5       23.35      -59.35     59.35 o 
 -26   4   5      799.95      683.96     76.57 o 
 -24   4   5      164.78       54.15     41.67 o 
 -22   4   5      172.50      139.15     85.96 o 
 -20   4   5     1258.21     1209.19     78.01 o 
 -18   4   5      830.85      936.26     57.89 o 
 -16   4   5       15.91      -34.54     34.54 o 
 -14   4   5     4093.87     4420.17     95.16 o 
 -12   4   5      146.46      170.27     41.10 o 
 -10   4   5       17.88       20.00     18.44 o 
  -8   4   5      656.23      693.75     40.31 o 
  -6   4   5      259.48      227.09     33.73 o 
  -4   4   5      134.97      174.36     33.23 o 
  -2   4   5       13.54      -18.32     18.32 o 
   0   4   5     5445.79     5181.18     52.88 o 
   2   4   5       44.64       10.54     21.84 o 
   4   4   5     1261.52     1128.38     37.51 o 
   6   4   5       28.61       -1.40     18.08 o 
   8   4   5      205.90      146.52     42.23 o 
  10   4   5       21.23       25.94     36.59 o 
  12   4   5     1901.60     1760.48     60.02 o 
  14   4   5      684.69      686.98     60.89 o 
  16   4   5      700.20      763.59     75.44 o 
  18   4   5      113.21      111.45    111.73 o 
  20   4   5        3.67       69.73    142.65 o 
  22   4   5       22.22       90.56    111.19 o 
  24   4   5      121.80      377.37    160.78 o 
  26   4   5      360.04       -7.77    151.37 o 
  28   4   5        7.13      -69.99     69.99 o 
 -35   5   5        0.10      324.03    169.39 o 
 -33   5   5        0.20      -15.70    227.99 o 
 -31   5   5       91.79      105.00    133.37 o 
 -29   5   5       21.87      -58.77     94.11 o 
 -27   5   5     1864.96     1654.68     87.17 o 
 -25   5   5      196.59       21.41     35.88 o 
 -23   5   5      450.77      504.53     85.78 o 
 -21   5   5      112.13      188.54     73.59 o 
 -19   5   5      124.71      142.02     93.41 o 
 -17   5   5      189.22      102.47     77.14 o 
 -15   5   5       87.22      -23.30     41.82 o 
 -13   5   5      246.97      179.07     50.60 o 
 -11   5   5        6.90        3.51     43.10 o 
  -9   5   5       63.34       96.94     42.37 o 
  -7   5   5      581.09      600.14     41.84 o 
  -5   5   5       84.79       33.77     33.20 o 
  -3   5   5      335.80      294.13     37.81 o 
  -1   5   5      105.28       78.94     34.65 o 
   1   5   5     3910.22     4044.12     69.27 o 
   3   5   5     1885.24     1985.83     71.29 o 
   5   5   5      148.38      226.60     49.18 o 
   7   5   5      781.68      832.81     42.95 o 
   9   5   5      393.95      451.33     54.40 o 
  11   5   5     1282.88     1148.44     69.46 o 
  13   5   5     2792.68     2694.98     84.76 o 
  15   5   5      313.18      291.71     81.31 o 
  17   5   5       18.68        2.62    102.31 o 
  19   5   5        0.30      123.64    283.79 o 
  21   5   5       75.84        1.89    264.30 o 
  23   5   5        2.76      -68.20     84.85 o 
  25   5   5        2.52       38.17    180.23 o 
  27   5   5        0.46      681.06    255.39 o 
 -34   6   5        7.49       23.75    279.64 o 
 -32   6   5       13.56       48.88    139.26 o 
 -30   6   5        3.89      -57.43    120.01 o 
 -28   6   5      180.61      125.69    112.07 o 
 -26   6   5      582.17      588.17    103.82 o 
 -24   6   5        1.20      275.68    118.47 o 
 -22   6   5       66.40      -31.07     31.07 o 
 -20   6   5       47.24      -15.87     80.25 o 
 -18   6   5       14.59       -3.00     40.11 o 
 -16   6   5      672.30      736.99    107.88 o 
 -14   6   5      196.36      203.61     75.41 o 
 -12   6   5      785.67      888.71    101.35 o 
 -10   6   5       41.09      178.84     67.60 o 
  -8   6   5     1071.25     1123.47     65.84 o 
  -6   6   5      767.79      825.43     57.80 o 
  -4   6   5      282.43      350.61     52.43 o 
  -2   6   5       52.68        4.52     15.53 o 
   0   6   5      708.89      603.20     58.14 o 
   2   6   5      406.97      336.70     73.76 o 
   4   6   5     1842.09     1916.25     79.10 o 
   6   6   5      132.11      194.54     69.54 o 
   8   6   5     1928.38     2021.42     73.37 o 
  10   6   5     2900.78     2785.49     81.55 o 
  12   6   5       17.45       91.92     93.45 o 
  14   6   5     2463.21     2226.22     86.36 o 
  16   6   5       52.43      -25.00     81.73 o 
  18   6   5       12.20     -118.58    118.58 o 
  20   6   5      123.98     -136.56    136.56 o 
  22   6   5       15.89     -167.09    167.09 o 
  24   6   5       11.74       80.34    441.66 o 
  26   6   5       67.66       70.52     93.13 o 
 -31   7   5       74.76      394.25    152.73 o 
 -29   7   5       59.30      165.85    131.96 o 
 -27   7   5      215.87      207.67    131.68 o 
 -25   7   5      113.29       38.40    146.69 o 
 -23   7   5       32.74       13.14    109.67 o 
 -21   7   5        2.02       90.67    109.61 o 
 -19   7   5       10.54       20.31     84.35 o 
 -17   7   5      129.09       -5.27     82.11 o 
 -15   7   5     1649.32     1775.05     91.25 o 
 -13   7   5      423.14      562.92     78.74 o 
 -11   7   5      937.22      853.11     78.31 o 
  -9   7   5      185.93      199.69     76.14 o 
  -7   7   5       31.77      -56.37     79.58 o 
  -5   7   5      200.86      169.08     46.87 o 
  -3   7   5        3.42       -3.64     42.39 o 
  -1   7   5      333.04      183.81     70.34 o 
   1   7   5     1691.02     1791.08     88.80 o 
   3   7   5       18.91       53.19     84.67 o 
   5   7   5      357.76      396.09     84.39 o 
   7   7   5       16.98      136.54     83.70 o 
   9   7   5       13.38       26.47     73.21 o 
  11   7   5     1507.63     1573.27     86.37 o 
  13   7   5      751.34      755.71    127.77 o 
  15   7   5      361.82       -0.86    101.99 o 
  17   7   5      151.01      -81.01    116.99 o 
  19   7   5       43.27      259.40    204.69 o 
  21   7   5        2.39      391.18    204.47 o 
  23   7   5        1.40      398.08    341.24 o 
 -30   8   5        3.89     -105.51    105.51 o 
 -28   8   5       12.81       19.11     79.18 o 
 -26   8   5        0.19     -104.62    104.62 o 
 -24   8   5       11.97       18.47     87.51 o 
 -22   8   5       57.32      367.86    164.14 o 
 -20   8   5        1.70       -3.96     69.71 o 
 -18   8   5        0.02      -34.00    158.82 o 
 -16   8   5      403.03      329.93    116.55 o 
 -14   8   5     2974.97     3062.33    117.06 o 
 -12   8   5       75.98      189.30     92.42 o 
 -10   8   5       75.61      164.46     81.76 o 
  -8   8   5      145.56       15.82     36.40 o 
  -6   8   5      519.75      555.22     89.75 o 
  -4   8   5      542.82      660.74     83.21 o 
  -2   8   5       37.40       60.44     50.24 o 
   0   8   5       12.34       61.59     89.54 o 
   2   8   5     1346.27     1295.79     93.22 o 
   4   8   5      491.91      571.96    102.47 o 
   6   8   5        4.96      153.14     90.93 o 
   8   8   5      180.01      182.88    107.05 o 
  10   8   5      693.30      785.86    140.58 o 
  12   8   5      681.53      531.58    191.17 o 
  16   8   5       40.02     -200.27    247.98 o 
  18   8   5       68.47      -32.96    243.41 o 
  20   8   5        8.28      307.21    326.04 o 
 -27   9   5        7.63       32.35    204.67 o 
 -25   9   5      393.70      388.50    221.95 o 
 -23   9   5      410.66      634.57    169.27 o 
 -21   9   5       25.45     -107.38    107.38 o 
 -19   9   5       42.43       31.67    168.49 o 
 -17   9   5        3.83      145.05    141.78 o 
 -15   9   5      288.43      457.03    119.94 o 
 -13   9   5     1234.25     1425.55    163.87 o 
 -11   9   5      417.66      447.65    105.76 o 
  -9   9   5       30.76      -69.00     69.00 o 
  -7   9   5       72.28      -19.17     39.70 o 
  -5   9   5      382.54      248.66    102.73 o 
  -3   9   5      236.09      211.09    114.75 o 
  -1   9   5       13.50      -67.40     67.40 o 
   1   9   5      845.97      643.47    121.01 o 
   3   9   5      278.98       -0.52     90.68 o 
   5   9   5       26.84      -67.33     97.87 o 
   7   9   5      164.63      259.59    305.09 o 
   9   9   5        0.54     -140.05    140.05 o 
  11   9   5        6.30       36.87    115.69 o 
  13   9   5      323.09      299.51    300.60 o 
  17   9   5      160.17       46.47     86.22 o 
 -22  10   5        4.99     -139.18    139.18 o 
 -20  10   5        3.11       63.60    272.60 o 
 -18  10   5      192.02       45.28    185.08 o 
 -16  10   5      552.24      504.81    143.59 o 
 -14  10   5       69.20       72.84    125.45 o 
 -12  10   5      248.57      166.03    192.41 o 
 -10  10   5       98.95      -64.06     64.06 o 
  -8  10   5      112.57       -3.77     39.63 o 
  -6  10   5       65.72      114.67    117.88 o 
  -4  10   5       57.83      -44.13     87.15 o 
  -2  10   5        1.34      -16.60    131.69 o 
   0  10   5       22.69      -98.34     98.34 o 
   2  10   5      167.02      369.45    175.28 o 
   4  10   5       19.49      312.37    126.66 o 
   6  10   5      211.23      520.76    188.81 o 
   8  10   5       24.53      -12.36    128.44 o 
  10  10   5        0.62      288.97    263.74 o 
  12  10   5       16.99     -113.41    113.41 o 
  14  10   5       18.23     -140.55    140.55 o 
 -15  11   5      105.17       33.86    180.24 o 
 -13  11   5      104.14      268.78    187.89 o 
 -11  11   5       30.43      358.40    181.24 o 
  -9  11   5      101.85       56.54    126.57 o 
  -7  11   5       11.62       -3.85     56.48 o 
  -5  11   5        1.50       54.20    157.36 o 
  -3  11   5       39.94      118.10    465.57 o 
  -1  11   5      101.08      495.95    171.64 o 
   1  11   5        4.94      -38.30    151.18 o 
   3  11   5        8.21      -16.63     60.59 o 
   5  11   5        0.28     -126.98    126.98 o 
   7  11   5       17.19      780.05    255.75 o 
 -38   0   6      105.39      191.88    231.70 o 
 -36   0   6      692.80     1007.24    248.72 o 
 -34   0   6       47.50      -69.52    410.00 o 
 -32   0   6     1367.60     1493.26    204.00 o 
 -30   0   6        8.73      -83.97     83.97 o 
 -28   0   6    11372.94    11324.87    156.08 o 
 -26   0   6     3532.07     3694.56    101.19 o 
 -24   0   6        5.11      -24.92     55.35 o 
 -22   0   6     1094.39     1017.05     52.24 o 
 -20   0   6      669.39      707.70     46.86 o 
 -18   0   6     4181.08     4198.03     70.66 o 
 -16   0   6      726.32      590.04     34.88 o 
 -14   0   6     4585.82     4581.10     50.26 o 
 -12   0   6    33580.84    34558.23    181.42 o 
 -10   0   6     9643.97    10238.41    102.78 o 
  -8   0   6    18634.15    18411.12    145.80 o 
  -6   0   6     8401.04     8403.60    100.12 o 
  -4   0   6      306.81      402.12     19.25 o 
  -2   0   6      155.77      175.85     20.59 o 
   0   0   6    15878.57    16420.40    195.19 o 
   2   0   6     2030.65     1886.80     41.17 o 
   4   0   6      795.63      753.06     39.72 o 
   6   0   6       38.41      -13.70     27.97 o 
   8   0   6        0.10       -0.13     27.59 o 
  10   0   6      139.69      138.12     81.64 o 
  12   0   6     2044.94     2113.54    104.93 o 
  14   0   6     1945.96     1998.44    102.64 o 
  16   0   6     2062.43     2189.30    109.29 o 
  18   0   6        0.69       77.21    155.76 o 
  20   0   6        0.67       32.09    219.61 o 
  22   0   6       79.71      -29.99    236.49 o 
  24   0   6      334.68      177.07    168.17 o 
  26   0   6      180.60      196.20    190.60 o 
  28   0   6       22.93      261.93    287.73 o 
 -39   1   6       55.43     -146.21    238.42 o 
 -37   1   6       92.75      232.13    171.72 o 
 -35   1   6       11.02       59.55    112.08 o 
 -33   1   6        0.55       -5.27    133.06 o 
 -31   1   6        2.02       25.55     74.09 o 
 -29   1   6      138.01       -8.23     67.88 o 
 -27   1   6     3029.36     3189.23     77.53 o 
 -25   1   6      489.54      460.85     62.44 o 
 -23   1   6      242.35      242.24     50.96 o 
 -21   1   6       26.14      -10.34     22.61 o 
 -19   1   6     1060.19     1122.83     36.98 o 
 -17   1   6        8.39       -3.02     20.53 o 
 -15   1   6     1050.14      989.32     28.53 o 
 -13   1   6    17313.32    17995.88     79.18 o 
 -11   1   6      223.28      237.88     13.62 o 
  -9   1   6     6056.49     6106.74     47.41 o 
  -7   1   6     2221.33     2309.58     26.19 o 
  -5   1   6     1129.86     1254.22     24.18 o 
  -3   1   6      303.61      328.63     18.14 o 
  -1   1   6    12767.45    13074.85     54.06 o 
   1   1   6     6872.42     6457.38     45.32 o 
   3   1   6      707.66      646.91     28.95 o 
   5   1   6      289.86      288.27     29.91 o 
   7   1   6      109.89       86.21     26.12 o 
   9   1   6      588.21      718.26     44.55 o 
  11   1   6      413.79      531.12    103.77 o 
  13   1   6     2252.91     2403.21    103.02 o 
  15   1   6       34.69      -35.46     46.14 o 
  17   1   6      405.21      598.87     76.52 o 
  19   1   6        7.36      -32.32     56.46 o 
  21   1   6      236.63      452.35    156.97 o 
  23   1   6       96.30      252.36    138.85 o 
  25   1   6      514.14      493.71    140.14 o 
  27   1   6       16.40     -141.64    144.08 o 
  29   1   6      104.30      838.77    192.67 o 
 -38   2   6       11.41        9.30    124.23 o 
 -36   2   6      182.83      526.80    117.98 o 
 -34   2   6        0.11      226.09    105.97 o 
 -32   2   6       92.68       20.03     47.85 o 
 -30   2   6       20.02       -9.14     66.59 o 
 -28   2   6     2416.54     2238.10     81.42 o 
 -26   2   6       14.37       39.44     65.77 o 
 -24   2   6      483.37      550.11     59.85 o 
 -22   2   6      436.14      446.08     59.48 o 
 -20   2   6       60.26        3.47     20.99 o 
 -18   2   6      110.62      158.03     33.26 o 
 -16   2   6        4.09        9.58     19.69 o 
 -14   2   6      853.73      841.85     26.18 o 
 -12   2   6     9627.59     9779.08     61.70 o 
 -10   2   6       77.37       67.21     21.93 o 
  -8   2   6      157.39      135.01     20.49 o 
  -6   2   6     1055.23     1042.83     25.48 o 
  -4   2   6       77.89       74.01     25.11 o 
  -2   2   6     7262.67     7443.18     49.73 o 
   0   2   6    26269.35    26329.86    206.61 o 
   2   2   6      252.47      232.71     25.05 o 
   4   2   6       51.12       50.88     24.27 o 
   6   2   6      801.74      782.33     45.98 o 
   8   2   6        8.63        7.16     23.01 o 
  10   2   6      365.72      358.13     66.53 o 
  12   2   6     2165.66     2082.85     78.57 o 
  14   2   6      778.46      726.80     74.51 o 
  16   2   6       18.07        0.23    118.81 o 
  18   2   6       15.29     -105.39    200.13 o 
  20   2   6       74.56       45.54    200.32 o 
  22   2   6      143.48      -53.25    195.93 o 
  24   2   6       72.68      243.50    201.74 o 
  26   2   6        6.98       48.48    176.22 o 
  28   2   6       21.94      239.00    352.50 o 
 -37   3   6        8.57      454.21    306.02 o 
 -35   3   6       26.51      188.97    129.53 o 
 -33   3   6       25.20      -22.10     95.32 o 
 -31   3   6       11.97      -62.42    108.20 o 
 -29   3   6      121.22       22.50     57.97 o 
 -27   3   6     1988.34     1941.64     87.61 o 
 -25   3   6     2392.99     2657.19     73.00 o 
 -23   3   6     1177.77     1206.76     70.60 o 
 -21   3   6      217.24      236.67     57.46 o 
 -19   3   6       24.67       16.23     46.43 o 
 -17   3   6     1312.50     1344.35     42.30 o 
 -15   3   6     1251.07     1279.98     45.85 o 
 -13   3   6      494.09      487.39     26.63 o 
 -11   3   6     1539.01     1590.35     30.95 o 
  -9   3   6      725.39      743.18     28.64 o 
  -7   3   6      539.41      547.31     26.30 o 
  -5   3   6     2042.87     2126.60     29.45 o 
  -3   3   6     2045.55     2199.54     36.74 o 
  -1   3   6    19702.39    20262.09     78.26 o 
   1   3   6     1912.56     2066.32     34.45 o 
   3   3   6       91.20      138.99     28.52 o 
   5   3   6      669.95      680.48     51.88 o 
   7   3   6      953.66      901.03     54.94 o 
   9   3   6       25.08       -7.75     30.15 o 
  11   3   6     1193.23     1088.89     71.64 o 
  13   3   6      289.80      330.65     74.97 o 
  15   3   6       26.60      -54.86     54.86 o 
  17   3   6      345.32      164.67    136.32 o 
  19   3   6      109.16       89.59    216.29 o 
  21   3   6        0.56      145.92    158.08 o 
  23   3   6       63.68     -100.17    100.17 o 
  25   3   6     1541.18     1777.79    214.00 o 
  27   3   6       20.01       74.64    544.50 o 
 -36   4   6       44.51      315.59    198.82 o 
 -34   4   6        9.54       71.33    147.95 o 
 -32   4   6        3.14      -97.56     97.56 o 
 -30   4   6        0.11      -95.55    140.65 o 
 -28   4   6      528.56      172.05    412.55 o 
 -26   4   6      109.38      -10.64     57.63 o 
 -24   4   6     1295.16     1417.04    103.83 o 
 -22   4   6      310.77      288.82     89.41 o 
 -20   4   6       19.58        5.23     54.68 o 
 -18   4   6      817.90      876.66     52.93 o 
 -16   4   6      136.02      110.04     56.13 o 
 -14   4   6      616.48      674.41     43.22 o 
 -12   4   6      424.61      414.55     37.89 o 
 -10   4   6       13.17       14.37     24.78 o 
  -8   4   6      277.80      211.61     35.20 o 
  -6   4   6      498.26      503.57     34.89 o 
  -4   4   6     1699.50     1735.72     60.30 o 
  -2   4   6     9228.15     9949.03     74.09 o 
   0   4   6      194.44      222.97     34.28 o 
   2   4   6      129.29      138.08     39.16 o 
   4   4   6      166.52      264.60     41.90 o 
   6   4   6      756.39      676.67     55.43 o 
   8   4   6      425.95      367.42     60.62 o 
  10   4   6       31.06       33.96     37.60 o 
  12   4   6     3662.04     3585.91    103.57 o 
  14   4   6     2054.91     2169.92     94.81 o 
  16   4   6      194.16      256.73     98.59 o 
  18   4   6        2.55      -15.90     99.74 o 
  20   4   6        0.54     -144.10    144.10 o 
  22   4   6       10.21      122.92    221.44 o 
  24   4   6        1.05       85.45    416.80 o 
  26   4   6       60.14      394.38    236.90 o 
 -35   5   6        7.18      727.00    196.23 o 
 -33   5   6        0.15      382.60    159.14 o 
 -31   5   6        5.92       63.66    127.82 o 
 -29   5   6       33.56      -26.34    125.05 o 
 -27   5   6      251.52       70.33     85.43 o 
 -25   5   6     1315.81     1314.66     99.88 o 
 -23   5   6        1.27        5.16     74.54 o 
 -21   5   6       12.71      -47.93     47.93 o 
 -19   5   6       12.00       48.76     68.61 o 
 -17   5   6       41.42      103.75     79.80 o 
 -15   5   6     1425.33     1258.81     61.05 o 
 -13   5   6     2011.06     1949.86     52.62 o 
 -11   5   6       65.60       52.09     39.96 o 
  -9   5   6      556.30      521.93     41.00 o 
  -7   5   6       27.57       42.83     34.96 o 
  -5   5   6       49.80      124.89     47.09 o 
  -3   5   6      177.99      243.97     41.47 o 
  -1   5   6      302.29      252.28     46.67 o 
   1   5   6       67.58       13.45     28.93 o 
   3   5   6        0.43      -12.40     48.93 o 
   5   5   6      627.77      570.46     56.97 o 
   7   5   6       54.77      149.96     54.00 o 
   9   5   6       69.24       48.50     35.62 o 
  11   5   6       83.77       -1.07     32.81 o 
  13   5   6     5209.50     5534.54    123.70 o 
  15   5   6     2620.04     2819.55    104.29 o 
  17   5   6      409.22      632.99    113.33 o 
  19   5   6       72.31      226.60    173.97 o 
  21   5   6       21.58     -134.94    189.78 o 
  23   5   6        4.98      326.00    270.45 o 
  25   5   6      169.79      184.29    560.77 o 
 -34   6   6       25.04     -143.80    143.80 o 
 -32   6   6       62.85     -129.86    129.86 o 
 -30   6   6        5.37     -113.12    113.12 o 
 -28   6   6        2.65      -77.11     77.11 o 
 -26   6   6      102.23       84.74    263.53 o 
 -24   6   6      726.11      685.83    122.67 o 
 -22   6   6        2.01      -14.87     41.28 o 
 -20   6   6       15.75       68.26     93.24 o 
 -18   6   6        4.77      -50.50     50.50 o 
 -16   6   6        0.12      -66.94     66.94 o 
 -14   6   6    12398.84    12469.67    157.66 o 
 -12   6   6      893.60      837.41     65.70 o 
 -10   6   6        6.10        0.87     33.39 o 
  -8   6   6      120.80       75.74     55.80 o 
  -6   6   6        3.25       60.00     60.21 o 
  -4   6   6      449.05      383.25     55.58 o 
  -2   6   6       54.37       23.91     51.06 o 
   0   6   6        2.40      -33.94     33.94 o 
   2   6   6        3.38        1.55     34.15 o 
   4   6   6      229.56      165.51     75.24 o 
   6   6   6       84.62      131.74     72.07 o 
   8   6   6        7.08       -9.90     53.79 o 
  10   6   6      184.30      139.86     94.59 o 
  12   6   6      216.24       21.08     73.78 o 
  14   6   6       45.17       49.05     71.51 o 
  16   6   6       88.73       57.69    117.44 o 
  18   6   6        9.62       76.89    240.48 o 
  20   6   6       40.01      356.73    189.63 o 
  22   6   6       12.06      518.63    214.55 o 
  24   6   6       52.01      227.32    250.71 o 
 -31   7   6      424.54      751.63    175.08 o 
 -29   7   6      294.07      192.86    156.85 o 
 -27   7   6       17.55      383.26    188.38 o 
 -25   7   6       61.36      318.43    151.90 o 
 -23   7   6       72.08      191.52    176.38 o 
 -21   7   6      169.90      176.87    158.07 o 
 -19   7   6       38.96      -61.57    136.31 o 
 -17   7   6      221.49      357.49     98.68 o 
 -15   7   6     3250.36     3235.97     93.67 o 
 -13   7   6       89.55      264.68     82.33 o 
 -11   7   6     1202.97     1296.94     76.45 o 
  -9   7   6       84.13       23.50     82.54 o 
  -7   7   6      242.86      272.88     62.11 o 
  -5   7   6        0.19      -35.26     39.64 o 
  -3   7   6      508.93      482.22     64.94 o 
  -1   7   6     2221.86     2361.25     93.32 o 
   1   7   6      823.73      856.08     85.70 o 
   3   7   6        0.48      -25.59     90.38 o 
   5   7   6      339.11      416.38    111.75 o 
   7   7   6        0.42      253.30    133.30 o 
   9   7   6        3.02      142.96    187.52 o 
  11   7   6        2.21     -193.34    193.34 o 
  13   7   6      309.67      426.59    124.24 o 
  15   7   6      543.95      498.08    125.77 o 
  17   7   6       34.16     -125.57    233.04 o 
  19   7   6        2.34      654.48    338.81 o 
  21   7   6       17.23      757.88    368.74 o 
 -30   8   6        2.49     -106.59    206.30 o 
 -28   8   6       15.26       66.20    454.54 o 
 -26   8   6       55.82      216.04    186.36 o 
 -24   8   6       29.13      -32.09     46.73 o 
 -22   8   6      263.04      322.88    144.80 o 
 -20   8   6      109.82      -22.21     53.26 o 
 -18   8   6      111.03       51.50    116.90 o 
 -16   8   6      175.13      358.39    114.49 o 
 -14   8   6     1340.37     1232.16     99.47 o 
 -12   8   6     1426.74     1659.52    124.23 o 
 -10   8   6        1.63      -20.12     63.03 o 
  -8   8   6      123.39       62.91     77.99 o 
  -6   8   6       14.97      -46.59     59.02 o 
  -4   8   6       73.84      -58.58     58.58 o 
  -2   8   6      711.98      658.75     90.61 o 
   0   8   6      185.35       69.78    128.99 o 
   2   8   6     1834.66     2059.73    154.71 o 
   4   8   6      487.27      341.25    138.05 o 
   6   8   6        3.59      289.24    106.66 o 
   8   8   6       49.06      104.95    129.52 o 
  10   8   6      188.04      386.62    161.75 o 
  12   8   6       61.85      310.77    222.50 o 
  14   8   6      183.70       68.74    273.86 o 
  16   8   6      104.41      374.05    342.55 o 
  18   8   6       37.68      329.23    221.63 o 
  20   8   6        0.07      513.65    262.24 o 
 -25   9   6      198.25      501.84    308.93 o 
 -23   9   6        4.57      505.28    189.15 o 
 -21   9   6        3.72      -56.02    161.73 o 
 -19   9   6       79.60      171.26    220.21 o 
 -17   9   6        7.93      183.08    125.83 o 
 -15   9   6      712.56      540.21    123.26 o 
 -13   9   6     1903.41     2208.37    146.79 o 
 -11   9   6      102.42       41.84     87.41 o 
  -9   9   6        9.71       49.79     86.12 o 
  -7   9   6       16.62       92.99     82.37 o 
  -5   9   6       13.48      -63.09     63.09 o 
  -3   9   6       98.55        1.22    198.68 o 
  -1   9   6       55.36        0.50     94.54 o 
   1   9   6       55.24        1.79     92.25 o 
   3   9   6       22.91     -137.21    137.21 o 
   5   9   6      262.50      -45.85    112.79 o 
   7   9   6       63.57      424.31    204.82 o 
   9   9   6       46.91      285.62    151.82 o 
  11   9   6      139.68       23.84     67.41 o 
  15   9   6       46.97      -57.73    997.70 o 
 -22  10   6       19.13     -133.76    133.76 o 
 -20  10   6       13.88      -19.77    144.00 o 
 -18  10   6      214.87      699.89    434.67 o 
 -16  10   6      209.24      532.09    162.60 o 
 -14  10   6      265.04      739.27    133.16 o 
 -12  10   6      311.57      -60.87     60.87 o 
 -10  10   6       85.30       68.37    116.81 o 
  -8  10   6       19.28      187.19    137.98 o 
  -6  10   6       23.54       65.99    102.03 o 
  -4  10   6       13.25       52.99    172.81 o 
  -2  10   6       12.12      133.59    159.74 o 
   0  10   6      466.39      454.51    154.69 o 
   2  10   6      472.65       47.09    188.96 o 
   4  10   6        9.45        2.32    113.65 o 
   6  10   6        6.29      163.51    543.62 o 
   8  10   6        0.00      -30.98    329.24 o 
  10  10   6       76.74      -92.10     92.10 o 
  12  10   6        9.30     -204.07    204.07 o 
 -15  11   6        1.46       86.70    161.43 o 
 -13  11   6        0.01      362.71    184.50 o 
 -11  11   6        0.55       56.04    261.97 o 
  -9  11   6        0.02      -12.62     72.88 o 
  -7  11   6       47.98      412.76    180.45 o 
  -5  11   6       20.04      254.91    284.86 o 
  -3  11   6        2.75     -104.89    161.96 o 
  -1  11   6       40.69      -61.35    148.44 o 
   1  11   6       78.68     -148.88    148.88 o 
   3  11   6       99.43      237.49    245.05 o 
   5  11   6       14.55      -33.39    125.52 o 
 -39   1   7        0.90      511.06    147.19 o 
 -37   1   7       38.88     -169.06    169.06 o 
 -35   1   7       12.98      -11.14    128.70 o 
 -33   1   7      155.15      148.08    114.34 o 
 -31   1   7        6.63      306.17     99.49 o 
 -29   1   7      908.30      872.43     98.53 o 
 -27   1   7     2934.70     2900.83     91.23 o 
 -25   1   7     5574.32     5413.23    100.16 o 
 -23   1   7     1290.60     1156.43     79.24 o 
 -21   1   7       34.99      -42.18     54.96 o 
 -19   1   7      289.41      196.20     50.08 o 
 -17   1   7      606.38      528.02     40.32 o 
 -15   1   7     3150.12     3496.94     27.02 o 
 -13   1   7      744.97      792.23     14.56 o 
 -11   1   7       15.75       23.15     16.03 o 
  -9   1   7      278.57      361.86     22.51 o 
  -7   1   7      486.84      415.67     12.33 o 
  -5   1   7     1768.53     1871.63     21.81 o 
  -3   1   7     5156.28     5028.09     34.19 o 
  -1   1   7    29583.90    30435.98    100.41 o 
   1   1   7      403.15      387.91     27.12 o 
   3   1   7       37.44        3.67     18.41 o 
   5   1   7      530.03      517.89     48.31 o 
   7   1   7       90.88       66.41     25.94 o 
   9   1   7      174.17      137.98     59.21 o 
  11   1   7      313.64      361.31     64.33 o 
  13   1   7       68.29       85.55     57.24 o 
  15   1   7     1442.26     1230.99    109.06 o 
  17   1   7      167.28      257.70     93.17 o 
  19   1   7       71.31      177.65    140.72 o 
  21   1   7       47.03      332.66    147.06 o 
  23   1   7       10.47      -66.45    103.99 o 
  25   1   7        4.92      370.57    177.91 o 
  27   1   7       96.55     -111.04    138.21 o 
 -38   2   7      153.58        4.60     13.05 o 
 -36   2   7        0.83      374.34    132.78 o 
 -34   2   7       10.93      -34.96     78.53 o 
 -32   2   7        0.03      -61.07     61.07 o 
 -30   2   7       19.20       18.95     73.31 o 
 -28   2   7     2561.42     2805.71     88.38 o 
 -26   2   7     4950.23     4966.47    100.53 o 
 -24   2   7     1534.18     1655.35     86.51 o 
 -22   2   7      133.81      225.00     74.37 o 
 -20   2   7       23.17       74.26     67.39 o 
 -18   2   7      913.04     1102.93     60.08 o 
 -16   2   7        0.39       -7.15     22.60 o 
 -14   2   7     2349.66     2402.39     44.35 o 
 -12   2   7    14272.88    14103.38     68.64 o 
 -10   2   7      204.36      201.52     20.75 o 
  -8   2   7       33.43       12.11      8.76 o 
  -6   2   7      417.17      362.26     25.30 o 
  -4   2   7        5.78       10.41     13.22 o 
  -2   2   7     2186.30     2412.81    106.04 o 
   0   2   7    31076.43    30781.23    277.67 o 
   2   2   7     5007.80     5057.97     56.21 o 
   4   2   7       99.05       17.64     25.54 o 
   6   2   7       14.91       -5.70     27.29 o 
   8   2   7       46.69       64.88     55.23 o 
  10   2   7      843.09      875.69     60.70 o 
  12   2   7     4038.69     3961.24     99.78 o 
  14   2   7     3520.29     3452.92    196.66 o 
  16   2   7       53.66       17.82     75.70 o 
  18   2   7      107.27       94.21    153.24 o 
  20   2   7      183.00      360.73    205.65 o 
  22   2   7        7.53       92.70    378.43 o 
  24   2   7      124.93       40.10    329.15 o 
  26   2   7     1141.02     1740.91    312.55 o 
 -37   3   7       60.18      512.73    175.12 o 
 -35   3   7       97.62      165.53    197.84 o 
 -33   3   7       12.65     -134.73    136.66 o 
 -31   3   7       30.50       42.39    174.24 o 
 -29   3   7       13.41      -59.05    100.75 o 
 -27   3   7     2261.32     2196.35    173.02 o 
 -25   3   7     1393.61     1504.54    122.50 o 
 -23   3   7       29.97      139.87     84.59 o 
 -21   3   7      224.70      314.73     69.84 o 
 -19   3   7      338.25      383.60     60.16 o 
 -17   3   7     2402.10     2407.16     60.21 o 
 -15   3   7      546.69      553.80     38.92 o 
 -13   3   7     8089.04     8221.78     75.93 o 
 -11   3   7       69.65       18.80     16.54 o 
  -9   3   7      876.55      895.03     29.05 o 
  -7   3   7      302.91      246.47     28.39 o 
  -5   3   7      103.16       30.42     26.28 o 
  -3   3   7       49.47       55.58     18.90 o 
  -1   3   7      454.84      501.77     27.02 o 
   1   3   7     1720.96     1651.03     77.92 o 
   3   3   7     1024.74     1000.06     50.40 o 
   5   3   7       40.84        7.51     29.86 o 
   7   3   7       38.75      -44.13     53.34 o 
   9   3   7      484.00      335.15     65.37 o 
  11   3   7     2362.07     2420.33     85.00 o 
  13   3   7      303.80      281.97     87.18 o 
  15   3   7       15.44      -97.33    190.26 o 
  17   3   7      253.20      332.32    140.83 o 
  19   3   7      179.74      187.27    162.04 o 
  21   3   7      110.78        9.31    338.32 o 
  23   3   7       53.17      216.69    212.72 o 
  25   3   7       67.69     -212.54    212.54 o 
  27   3   7      258.47      803.35    302.10 o 
 -36   4   7       48.61     -135.47    154.03 o 
 -34   4   7       48.35      158.71    149.55 o 
 -32   4   7       24.57       62.41    154.18 o 
 -30   4   7      658.86      506.57    130.74 o 
 -28   4   7      725.43      495.39    140.49 o 
 -26   4   7        0.65       80.60    138.41 o 
 -24   4   7      506.09      507.98    108.11 o 
 -22   4   7       47.66       32.30    117.37 o 
 -20   4   7       10.97        0.49     70.07 o 
 -18   4   7     1231.63     1375.71    127.73 o 
 -16   4   7      627.76      556.06     74.41 o 
 -14   4   7      851.59      899.13     42.24 o 
 -12   4   7      885.61      948.76     32.54 o 
 -10   4   7     1213.40     1213.02     41.60 o 
  -8   4   7      645.39      714.25     34.35 o 
  -6   4   7      128.81       84.38     31.88 o 
  -4   4   7      761.27      795.45     36.90 o 
  -2   4   7      208.50      229.95     41.97 o 
   0   4   7     3110.71     3337.88     48.64 o 
   2   4   7      368.31      379.95     47.63 o 
   4   4   7      372.10      485.08     56.86 o 
   6   4   7       93.62      115.90     61.57 o 
   8   4   7      212.90      221.19     63.37 o 
  10   4   7      148.27      197.96     71.89 o 
  12   4   7     1769.05     1744.25     91.67 o 
  14   4   7      707.77      771.38    100.24 o 
  16   4   7        6.35     -101.26    101.26 o 
  18   4   7       31.49      168.18    209.05 o 
  20   4   7      138.98      206.44    135.47 o 
  22   4   7       81.54     -166.26    268.46 o 
  24   4   7       13.39       73.82    225.23 o 
  26   4   7      107.88      552.97    531.52 o 
 -35   5   7       18.09      142.38    176.76 o 
 -33   5   7        3.73      -63.07     63.07 o 
 -31   5   7        1.93      -97.31     97.31 o 
 -29   5   7       13.15      -66.97     66.97 o 
 -27   5   7     2645.36     2585.09    283.69 o 
 -25   5   7       80.38       41.76     78.44 o 
 -23   5   7        0.49      -99.31     99.31 o 
 -21   5   7        3.29       -0.99     70.46 o 
 -19   5   7        1.71      -28.43     34.51 o 
 -17   5   7       83.13       41.84     56.35 o 
 -15   5   7      709.47      710.70     65.40 o 
 -13   5   7       18.19       84.17     45.90 o 
 -11   5   7      252.38      274.73     45.80 o 
  -9   5   7     1315.91     1246.68     45.47 o 
  -7   5   7      394.02      500.11     44.48 o 
  -5   5   7       16.60       54.52     36.63 o 
  -3   5   7      198.53      204.46     49.04 o 
  -1   5   7      315.30      398.76     78.56 o 
   1   5   7     1637.83     1886.90     97.64 o 
   3   5   7       36.96      126.07     72.31 o 
   5   5   7       85.54       79.15     66.47 o 
   7   5   7       59.37      121.17     72.64 o 
   9   5   7      476.91      412.14    109.95 o 
  11   5   7     3330.84     3496.59    106.90 o 
  13   5   7       20.27      184.22    111.91 o 
  15   5   7      249.53       39.82    124.26 o 
  17   5   7       33.83      -43.58     47.52 o 
  19   5   7       65.29       57.97    192.05 o 
  21   5   7       25.67      447.77    197.19 o 
  23   5   7        7.79      471.26    229.13 o 
 -34   6   7      139.02      168.21    187.58 o 
 -32   6   7       46.12      171.52    167.63 o 
 -30   6   7      164.46      400.37    124.71 o 
 -28   6   7      588.47      579.52    130.33 o 
 -26   6   7      486.13      625.75    125.92 o 
 -24   6   7      117.11      288.86    146.74 o 
 -22   6   7        0.00       36.75    162.53 o 
 -20   6   7      240.27      255.89    190.58 o 
 -18   6   7       26.68       76.96     93.40 o 
 -16   6   7        1.66      -16.00     44.16 o 
 -14   6   7     1620.22     1677.02     99.49 o 
 -12   6   7      865.23      894.75     68.39 o 
 -10   6   7       85.43      129.47     66.29 o 
  -8   6   7      449.38      534.75     60.82 o 
  -6   6   7        5.50       32.89     66.24 o 
  -4   6   7      190.01      189.54     65.44 o 
  -2   6   7       49.43      -58.92     58.92 o 
   0   6   7       90.06       52.34     50.47 o 
   2   6   7      519.80      538.24    110.18 o 
   4   6   7        8.39       26.21     86.27 o 
   6   6   7       77.90      -14.47     73.61 o 
   8   6   7        4.89        7.48     21.86 o 
  10   6   7       73.28        5.23     81.33 o 
  12   6   7      316.68      571.51    120.46 o 
  14   6   7     1063.23      871.37    121.36 o 
  16   6   7        0.10      -80.36     80.36 o 
  18   6   7       19.56     -101.55    430.92 o 
  20   6   7        0.11        3.14    454.10 o 
  22   6   7        2.24     -189.11    189.11 o 
 -31   7   7        1.73     -189.22    189.22 o 
 -29   7   7      146.18       44.29     81.89 o 
 -27   7   7       20.59       25.19    243.90 o 
 -25   7   7        5.73     -139.35    141.30 o 
 -23   7   7        6.90       18.42     87.78 o 
 -21   7   7        0.59       76.41    150.27 o 
 -19   7   7      376.90      415.07    115.75 o 
 -17   7   7        9.45      -39.83     69.17 o 
 -15   7   7      596.69      781.50    102.60 o 
 -13   7   7     4875.63     5057.28    148.37 o 
 -11   7   7       66.53       38.53     64.57 o 
  -9   7   7       50.75      178.88     72.82 o 
  -7   7   7       66.21       70.37     34.28 o 
  -5   7   7      184.56      305.70     69.68 o 
  -3   7   7      289.30      279.82    102.52 o 
  -1   7   7      197.42       91.01     76.39 o 
   1   7   7     1297.05     1277.91     97.18 o 
   3   7   7      183.08      231.76    123.50 o 
   5   7   7        5.16      127.56    101.95 o 
   7   7   7       41.30      -38.95    159.77 o 
   9   7   7       30.21      264.83    183.14 o 
  11   7   7      123.10       36.73     86.62 o 
  13   7   7      356.05       30.49    161.34 o 
  15   7   7       80.38      -49.54    249.27 o 
  17   7   7        0.78      465.28    236.81 o 
  19   7   7        0.78      178.42    291.32 o 
 -28   8   7      126.39      596.55    225.18 o 
 -26   8   7        7.85      437.57    195.97 o 
 -24   8   7        0.11      281.45    617.43 o 
 -22   8   7       41.02       58.26    126.55 o 
 -20   8   7        1.25       35.78    162.36 o 
 -18   8   7      227.89      126.42    195.22 o 
 -16   8   7       43.34       -1.62    107.22 o 
 -14   8   7      120.91      271.74    113.40 o 
 -12   8   7       50.96      -55.88     81.49 o 
 -10   8   7       98.17        3.30    114.36 o 
  -8   8   7      143.22      172.98     91.43 o 
  -6   8   7       15.34      -64.66     64.66 o 
  -4   8   7       18.88      116.53    103.20 o 
  -2   8   7        8.39      -38.43     59.05 o 
   0   8   7      781.94      777.21    102.96 o 
   2   8   7      977.26     1126.88    166.40 o 
   4   8   7       25.77      151.16    130.85 o 
   6   8   7      390.10      520.58    140.49 o 
   8   8   7        1.80      186.04    203.76 o 
  10   8   7       97.19       75.94    159.78 o 
  12   8   7        8.68      265.85    275.26 o 
  14   8   7      161.45      710.17    195.93 o 
  16   8   7       10.34      729.31    346.48 o 
  18   8   7       25.57     -100.18    379.62 o 
 -25   9   7      143.00     -171.06    171.06 o 
 -23   9   7      162.32       30.04    179.19 o 
 -21   9   7       45.17      301.17    184.01 o 
 -19   9   7       34.18     -151.67    284.61 o 
 -17   9   7      296.29      252.94    140.29 o 
 -15   9   7     1245.88     1406.68    138.93 o 
 -13   9   7       70.92      166.33    143.35 o 
 -11   9   7      280.06      540.72    161.40 o 
  -9   9   7      183.96       90.33    114.94 o 
  -7   9   7        0.51      -87.62    148.78 o 
  -5   9   7        0.04      -49.08     65.13 o 
  -3   9   7        0.34      -76.29     76.29 o 
  -1   9   7       36.92      -38.86     61.32 o 
   1   9   7      440.00      -37.92     95.91 o 
   3   9   7       35.72     -103.89    131.04 o 
   5   9   7      180.80      617.24    195.30 o 
   7   9   7       23.34      -91.18    171.04 o 
   9   9   7        2.33      268.83    193.33 o 
  11   9   7       79.95      435.44    261.14 o 
  13   9   7        5.24      560.19    337.13 o 
 -20  10   7        0.17      -96.24     96.24 o 
 -18  10   7       11.03      258.58    193.11 o 
 -16  10   7      163.82      255.08    161.85 o 
 -14  10   7        2.07      -75.67    128.02 o 
 -12  10   7      280.80      155.19    189.82 o 
 -10  10   7        2.46      -76.69    107.18 o 
  -8  10   7       70.61       -0.97     68.56 o 
  -6  10   7       42.66      -37.28    178.38 o 
  -4  10   7       14.58      272.04    152.86 o 
  -2  10   7       47.79      219.84    222.41 o 
   0  10   7       91.54      352.25    206.77 o 
   2  10   7      131.79      -48.12    216.80 o 
   4  10   7       56.48      206.79    693.03 o 
   6  10   7       49.38     -108.49    108.49 o 
   8  10   7       19.86      -94.61     94.61 o 
  10  10   7        3.50     -182.96    200.46 o 
 -13  11   7       85.25     -140.47    144.97 o 
 -11  11   7       82.05      -94.53    289.56 o 
  -9  11   7        0.02     -104.64    104.64 o 
  -7  11   7       66.45      214.62    252.53 o 
  -5  11   7        5.21      284.04    316.88 o 
  -3  11   7      109.70      306.41    186.95 o 
  -1  11   7      167.12     -218.08    218.08 o 
   1  11   7        0.06     -108.41    108.41 o 
 -38   0   8        8.08      125.61    197.32 o 
 -36   0   8       21.73      377.66    187.64 o 
 -34   0   8      341.11      572.02    160.76 o 
 -32   0   8        0.95       -4.38    258.91 o 
 -30   0   8       21.52       93.94    176.34 o 
 -28   0   8     1938.79     1774.46    131.63 o 
 -26   0   8        5.02      -92.49     92.49 o 
 -24   0   8     1405.01     1333.97    291.34 o 
 -22   0   8        7.96      -31.45     50.40 o 
 -20   0   8       24.24      -41.24    119.65 o 
 -18   0   8      542.37      317.74    120.88 o 
 -16   0   8     1351.23     1187.51     48.59 o 
 -14   0   8     2144.48     2149.60     57.84 o 
 -12   0   8     8380.19     7979.11     93.04 o 
 -10   0   8      599.45      648.74     67.55 o 
  -8   0   8     4370.98     4574.87     92.13 o 
  -6   0   8     1949.01     1856.67     51.26 o 
  -4   0   8     2273.15     2486.81     51.69 o 
  -2   0   8    11213.05    12379.82    219.57 o 
   0   0   8     4148.95     4244.22     69.15 o 
   2   0   8       26.85       13.64     33.53 o 
   4   0   8     2373.46     2401.92     64.62 o 
   6   0   8      115.21      136.16     65.09 o 
   8   0   8       18.58      116.56     87.62 o 
  10   0   8     1328.66     1266.87    147.82 o 
  12   0   8     4177.88     4093.69    131.95 o 
  14   0   8       39.50      254.00    165.41 o 
  16   0   8      502.46      567.22    262.42 o 
  18   0   8       17.58       61.49    162.53 o 
  20   0   8        4.09       39.75    221.35 o 
  22   0   8       19.45      502.94    205.22 o 
  24   0   8        7.12      -94.11    132.62 o 
  26   0   8        0.05      910.20    245.70 o 
 -39   1   8       49.10      493.17    152.99 o 
 -37   1   8       94.11      -21.85     67.71 o 
 -35   1   8       75.00       66.43     68.92 o 
 -33   1   8       34.62      156.77    117.66 o 
 -31   1   8      269.28      415.68    122.31 o 
 -29   1   8       42.77      -55.33     55.33 o 
 -27   1   8     3575.52     3420.66     95.76 o 
 -25   1   8     1039.92     1183.88    100.38 o 
 -23   1   8      253.67      103.99     77.00 o 
 -21   1   8        8.81      -49.20     49.20 o 
 -19   1   8      138.64       27.35     33.73 o 
 -17   1   8      877.84      737.72     44.62 o 
 -15   1   8      647.73      648.26     44.12 o 
 -13   1   8       18.85        0.43     25.23 o 
 -11   1   8      407.40      364.92     37.78 o 
  -9   1   8     1576.63     1511.05     32.90 o 
  -7   1   8      878.71      897.09     16.67 o 
  -5   1   8     1128.37     1088.70     21.79 o 
  -3   1   8      128.79      126.32     22.62 o 
  -1   1   8     4208.51     4431.17     53.05 o 
   1   1   8     3642.00     3392.93     44.53 o 
   3   1   8     2677.99     2737.64     40.67 o 
   5   1   8        3.95       55.04     33.92 o 
   7   1   8        0.11      -38.73     48.25 o 
   9   1   8       78.16       35.12     49.02 o 
  11   1   8      322.14      337.30     69.13 o 
  13   1   8       70.76       43.35     31.60 o 
  15   1   8       32.24      111.90     87.88 o 
  17   1   8        0.07      102.61     94.55 o 
  19   1   8        1.77      -72.02     72.02 o 
  21   1   8        4.38     -119.69    126.53 o 
  23   1   8       36.42      304.89    193.24 o 
  25   1   8        0.74      -91.02    162.69 o 
 -38   2   8       47.18      371.28    202.54 o 
 -36   2   8      190.20      525.95    188.37 o 
 -34   2   8      100.00      -28.05     75.17 o 
 -32   2   8      101.03       26.21     97.11 o 
 -30   2   8       33.66      -81.69     86.09 o 
 -28   2   8        0.02       34.71     71.25 o 
 -26   2   8       29.76      -18.01     47.69 o 
 -24   2   8       13.15      147.85     87.52 o 
 -22   2   8      685.05      729.76     75.57 o 
 -20   2   8      216.30      185.51     70.46 o 
 -18   2   8        0.49      -53.29     53.29 o 
 -16   2   8       19.75      -40.74     40.74 o 
 -14   2   8     3115.27     3332.75     62.56 o 
 -12   2   8     4349.92     4282.99     76.59 o 
 -10   2   8      203.74      254.10     27.21 o 
  -8   2   8       57.11       72.53     27.09 o 
  -6   2   8       32.16        7.71     16.20 o 
  -4   2   8      725.99      785.87     27.29 o 
  -2   2   8     2741.19     2999.56     66.80 o 
   0   2   8      291.78      249.34     33.17 o 
   2   2   8     1844.78     1720.37     66.83 o 
   4   2   8      861.97      870.31     44.86 o 
   6   2   8       15.12      -28.15     68.40 o 
   8   2   8      165.61      276.55     68.70 o 
  10   2   8     1024.29     1119.14     69.12 o 
  12   2   8     2693.22     2822.54     96.28 o 
  14   2   8      133.75       57.36     93.47 o 
  16   2   8       12.24      -23.07    144.79 o 
  18   2   8      146.75       -5.16    218.12 o 
  20   2   8       76.16      541.22    191.61 o 
  22   2   8        0.00     -119.42    119.42 o 
  24   2   8       11.67      479.62    226.82 o 
  26   2   8      147.20      -58.66    332.32 o 
 -37   3   8        0.15     -222.14    268.68 o 
 -35   3   8        1.20      -31.42    242.45 o 
 -33   3   8        3.56      -67.29    168.09 o 
 -31   3   8      318.20      328.84    124.24 o 
 -29   3   8      206.53      139.45    227.78 o 
 -27   3   8       20.87       93.72    143.61 o 
 -25   3   8        4.49       -0.45    190.54 o 
 -23   3   8       61.97      142.80    112.74 o 
 -21   3   8      481.93      380.95    161.21 o 
 -19   3   8       58.25       -6.26     39.74 o 
 -17   3   8      405.76      391.58     69.04 o 
 -15   3   8      737.33      792.96     65.23 o 
 -13   3   8      385.66      476.71     49.49 o 
 -11   3   8     3115.88     3054.01     63.37 o 
  -9   3   8      360.65      351.73     32.30 o 
  -7   3   8        2.24        5.73     22.63 o 
  -5   3   8      980.18     1055.34     32.85 o 
  -3   3   8       90.50       91.04     34.18 o 
  -1   3   8     1482.02     1471.37     52.99 o 
   1   3   8     3071.59     3053.20    118.53 o 
   3   3   8     1655.95     1733.15     45.66 o 
   5   3   8        0.07        6.15     35.31 o 
   7   3   8       53.63      -15.03     16.13 o 
   9   3   8      360.59      264.34     71.08 o 
  11   3   8     1383.20     1362.38     89.36 o 
  13   3   8      762.10      687.22     98.04 o 
  15   3   8       34.14      -79.74     86.10 o 
  17   3   8       58.30      236.99    155.81 o 
  19   3   8       29.87     -134.41    134.41 o 
  21   3   8      137.30      545.96    275.48 o 
  23   3   8      249.21      521.04    649.75 o 
  25   3   8       71.69      135.77    643.66 o 
 -36   4   8      121.79       90.48    232.16 o 
 -34   4   8        3.45      169.90    239.66 o 
 -32   4   8        7.69      -25.82     93.53 o 
 -30   4   8       36.80        1.10     99.41 o 
 -28   4   8     3545.48     3441.93    143.45 o 
 -26   4   8      298.44      363.83    196.15 o 
 -24   4   8     1842.75     2068.67    133.55 o 
 -22   4   8       31.34       18.95    131.26 o 
 -20   4   8      153.80        5.74    116.85 o 
 -18   4   8     1026.09      956.80    108.48 o 
 -16   4   8       32.13      -21.56     52.26 o 
 -14   4   8     7688.08     7909.35    119.42 o 
 -12   4   8     2252.00     2286.45     54.92 o 
 -10   4   8       47.71      -15.03     30.89 o 
  -8   4   8       36.84        0.58     31.89 o 
  -6   4   8      662.39      635.76     35.68 o 
  -4   4   8      117.33      214.73     57.84 o 
  -2   4   8       44.75       20.28     30.80 o 
   0   4   8      425.11      594.40     87.83 o 
   2   4   8        6.24       17.60     21.91 o 
   4   4   8       19.69      -39.13     39.13 o 
   6   4   8      580.53      551.66     68.73 o 
   8   4   8       36.03       -6.31     21.80 o 
  10   4   8      375.03      327.07     77.56 o 
  12   4   8       16.58      119.22    103.69 o 
  14   4   8      992.38      781.92    111.63 o 
  16   4   8       90.84      -67.19     77.89 o 
  18   4   8      150.02       33.01    229.60 o 
  20   4   8       35.73     -124.45    124.45 o 
  22   4   8        9.90      -52.14    176.56 o 
  24   4   8       13.07      -22.70   1048.98 o 
 -35   5   8        0.00     -152.93    152.93 o 
 -33   5   8       34.12     -101.28    101.28 o 
 -31   5   8      445.45      361.52    134.91 o 
 -29   5   8      567.45      359.26    131.85 o 
 -27   5   8     1822.89     1928.80    128.44 o 
 -25   5   8      368.29      639.30    104.55 o 
 -23   5   8      170.55      292.15    102.18 o 
 -21   5   8       88.33       46.18    145.36 o 
 -19   5   8      154.02       33.49    157.52 o 
 -17   5   8     1295.09     1300.18    129.50 o 
 -15   5   8       16.91       -2.08     47.38 o 
 -13   5   8      366.30      289.87     71.82 o 
 -11   5   8     2666.86     2547.79     72.04 o 
  -9   5   8      149.88       76.82     48.79 o 
  -7   5   8      585.12      634.22     48.90 o 
  -5   5   8      298.31      330.16     51.63 o 
  -3   5   8       50.44      -15.80     37.09 o 
  -1   5   8      675.62      729.25     65.15 o 
   1   5   8      107.85      211.01     76.59 o 
   3   5   8      210.15      137.96    102.06 o 
   5   5   8      241.99      172.31     85.50 o 
   7   5   8      111.27      -18.84     70.68 o 
   9   5   8      298.75      228.40     84.32 o 
  11   5   8     1986.47     2040.68    109.69 o 
  13   5   8     1128.44     1113.57    161.88 o 
  15   5   8      774.99      698.97    122.29 o 
  17   5   8       43.14      -97.17     97.17 o 
  19   5   8        5.09     -139.71    171.13 o 
  21   5   8        1.22      167.09    242.33 o 
 -34   6   8        0.02      429.98    268.94 o 
 -32   6   8        1.50      208.61    175.59 o 
 -30   6   8        9.61       -6.41    186.66 o 
 -28   6   8      319.47       46.11    162.01 o 
 -26   6   8      527.30      795.05    128.82 o 
 -24   6   8      602.95      775.40    160.96 o 
 -22   6   8      133.10      123.73    141.47 o 
 -20   6   8      191.20      254.88    127.51 o 
 -18   6   8        8.45      -64.32     64.32 o 
 -16   6   8     1021.77     1059.80    126.74 o 
 -14   6   8     2222.36     2008.01    130.08 o 
 -12   6   8      748.90      730.42     81.66 o 
 -10   6   8        0.77       86.77     70.14 o 
  -8   6   8       96.77       23.16     62.73 o 
  -6   6   8       64.31      -19.71     50.35 o 
  -4   6   8      224.83      265.08     84.80 o 
  -2   6   8      263.13      392.61     80.50 o 
   0   6   8      521.48      672.43    116.38 o 
   2   6   8       76.25      -49.94     67.86 o 
   4   6   8      250.76       41.65     88.03 o 
   6   6   8       18.17       13.54     41.36 o 
   8   6   8       12.22       14.54     70.88 o 
  10   6   8      209.91      182.28    152.63 o 
  12   6   8       34.73     -101.92    101.92 o 
  14   6   8      551.92      533.47    130.35 o 
  16   6   8        0.16      399.36    154.47 o 
  18   6   8        1.02      716.20    216.45 o 
  20   6   8       34.75       75.37    287.13 o 
 -31   7   8        0.12     -122.91    122.91 o 
 -29   7   8      134.82      349.77    192.23 o 
 -27   7   8      506.04      504.41    228.04 o 
 -25   7   8        1.75      292.93    182.04 o 
 -23   7   8      693.97      579.21    173.08 o 
 -21   7   8      241.62      163.59    152.36 o 
 -19   7   8       65.02      251.80    214.22 o 
 -17   7   8     1806.96     1981.99    147.06 o 
 -15   7   8     3234.72     3741.63    142.02 o 
 -13   7   8       39.74       13.90    104.09 o 
 -11   7   8      636.13      688.18     85.49 o 
  -9   7   8       19.93       55.07     64.48 o 
  -7   7   8       14.62      -29.96     45.78 o 
  -5   7   8      208.90      246.57     84.38 o 
  -3   7   8      290.80      220.85     98.55 o 
  -1   7   8       22.27      134.38    125.21 o 
   1   7   8     1156.97      958.43    152.39 o 
   3   7   8      859.37      912.61     99.36 o 
   5   7   8        1.06      -66.04    205.82 o 
   7   7   8       23.05      276.49    191.64 o 
   9   7   8       24.73      -35.24     78.53 o 
  11   7   8       35.46      -11.88     46.65 o 
  13   7   8      148.36      262.90    178.89 o 
  15   7   8       44.82      632.61    181.99 o 
  17   7   8       22.48     -314.47    341.22 o 
 -28   8   8       60.35      155.14    297.65 o 
 -26   8   8        0.26     -159.16    159.16 o 
 -24   8   8       68.43      324.18    201.95 o 
 -22   8   8       11.72      -79.20    175.73 o 
 -20   8   8       24.34      -78.58    126.92 o 
 -18   8   8       57.88      314.48    149.79 o 
 -16   8   8      159.03       12.41    105.33 o 
 -14   8   8        1.98      372.11    144.84 o 
 -12   8   8       21.71       -5.37     58.51 o 
 -10   8   8      103.83      117.96    173.18 o 
  -8   8   8       39.72      -96.58     96.58 o 
  -6   8   8        0.68      107.13     75.53 o 
  -4   8   8      287.29      395.28     99.50 o 
  -2   8   8      547.16      583.19    127.17 o 
   0   8   8      251.65      201.59    154.97 o 
   2   8   8        0.19      141.18    160.90 o 
   4   8   8      144.01      213.33    151.46 o 
   6   8   8       23.41      174.32    171.45 o 
   8   8   8       64.64      -70.94    119.26 o 
  10   8   8      109.06      577.20    236.10 o 
  12   8   8      286.42      491.95    189.16 o 
  14   8   8        0.91       27.19    399.60 o 
  16   8   8       46.00       44.74    360.23 o 
 -25   9   8       59.12       82.68    263.30 o 
 -23   9   8        0.90     -146.31    146.31 o 
 -21   9   8       28.30      -67.29    311.89 o 
 -19   9   8       64.09      377.81    241.28 o 
 -17   9   8       90.20      -71.42     71.42 o 
 -15   9   8     1274.48     1582.30    157.07 o 
 -13   9   8       72.90       41.85    139.08 o 
 -11   9   8       47.79      -13.42     69.53 o 
  -9   9   8      147.51      103.13    175.92 o 
  -7   9   8        2.43       18.47     79.68 o 
  -5   9   8        1.75     -151.79    198.89 o 
  -3   9   8        0.89       47.20     95.61 o 
  -1   9   8      131.42       -6.81     28.45 o 
   1   9   8      586.97       26.31    348.59 o 
   3   9   8       58.15        0.98     95.41 o 
   5   9   8      131.79      -76.07    224.26 o 
   7   9   8        5.72      469.53    371.70 o 
   9   9   8       42.71       -8.36     31.05 o 
  11   9   8       15.92       94.10    515.73 o 
 -20  10   8       49.53      510.70    224.36 o 
 -18  10   8       11.68      -92.13    236.08 o 
 -16  10   8      238.22      749.93    191.41 o 
 -14  10   8      507.02      245.63    289.29 o 
 -12  10   8        1.85      282.08    198.25 o 
 -10  10   8        0.78      -35.81    101.43 o 
  -8  10   8        0.17      -18.36    254.87 o 
  -6  10   8       41.74     -120.03    120.03 o 
  -4  10   8      164.94      122.83    619.46 o 
  -2  10   8      343.33      131.92    187.91 o 
   0  10   8      474.03      160.96    328.85 o 
   2  10   8      238.17      -70.92     70.92 o 
   4  10   8        8.99     -255.76    255.76 o 
   6  10   8       89.89     -158.56    158.56 o 
  -7  11   8        1.77     -128.81    128.81 o 
 -39   1   9      505.40      896.84    370.72 o 
 -37   1   9      146.14      253.68    163.11 o 
 -35   1   9      151.72      608.91    200.99 o 
 -33   1   9      187.79      448.77    109.75 o 
 -31   1   9        2.13      -11.87     70.08 o 
 -29   1   9        3.50      -60.11     60.11 o 
 -27   1   9     5149.58     4742.25    103.92 o 
 -25   1   9      612.66      557.60     87.16 o 
 -23   1   9      280.88      312.52     80.66 o 
 -21   1   9      168.39      287.28    106.49 o 
 -19   1   9      237.30      204.74     69.23 o 
 -17   1   9      352.13      436.49     49.90 o 
 -15   1   9      180.86      232.12     44.49 o 
 -13   1   9     2849.70     2951.17     55.85 o 
 -11   1   9     1476.46     1458.42     45.20 o 
  -9   1   9      840.66      923.95     43.28 o 
  -7   1   9      719.11      794.12     48.65 o 
  -5   1   9      688.47      591.60     43.04 o 
  -3   1   9        4.17       44.39     39.21 o 
  -1   1   9      253.61      349.14     37.45 o 
   1   1   9     2890.13     2909.83     45.16 o 
   3   1   9      191.76       42.97     70.43 o 
   5   1   9       15.01        7.90     48.47 o 
   7   1   9      149.79      205.67     72.41 o 
   9   1   9        1.47      -27.51     54.02 o 
  11   1   9      254.72      279.20     86.08 o 
  13   1   9     2235.26     2330.81     79.21 o 
  15   1   9      961.28     1016.72     84.89 o 
  17   1   9      395.71      265.31    111.81 o 
  19   1   9       11.28      192.34    149.30 o 
  21   1   9        0.68      160.60    199.75 o 
  23   1   9        7.36      -35.95    125.04 o 
 -38   2   9       29.90      138.48    546.56 o 
 -36   2   9      187.44      242.72    390.97 o 
 -34   2   9      253.35       66.44    145.73 o 
 -32   2   9        2.20     -123.35    144.42 o 
 -30   2   9      103.51       76.55    127.07 o 
 -28   2   9      560.25      629.66    117.26 o 
 -26   2   9      975.98     1008.45    103.42 o 
 -24   2   9        5.59       11.32     83.49 o 
 -22   2   9       92.73        7.87     79.48 o 
 -20   2   9      326.81      224.44    108.75 o 
 -18   2   9      824.06      838.21     69.24 o 
 -16   2   9       31.02       84.56     55.49 o 
 -14   2   9      525.20      623.51     50.54 o 
 -12   2   9       50.09       95.31     50.11 o 
 -10   2   9      715.02      775.67     41.47 o 
  -8   2   9       24.62       38.18     52.72 o 
  -6   2   9     1338.04     1448.76     46.81 o 
  -4   2   9     1432.88     1532.83     45.54 o 
  -2   2   9     3983.29     4244.80     74.95 o 
   0   2   9     2088.54     1973.85     44.33 o 
   2   2   9      538.31      441.32     44.06 o 
   4   2   9       59.84       85.74     61.99 o 
   6   2   9      755.98      716.45     62.95 o 
   8   2   9       73.60        3.62     22.17 o 
  10   2   9       35.07       38.20     81.72 o 
  12   2   9      141.46      351.85    120.77 o 
  14   2   9      400.04      271.00    110.50 o 
  16   2   9      106.03      294.22    169.03 o 
  18   2   9        3.07     -169.01    246.25 o 
  20   2   9       29.73     -111.92    260.30 o 
  22   2   9       36.30       52.17    574.60 o 
  24   2   9       86.28      899.78    353.63 o 
 -37   3   9        0.53      -40.02    430.97 o 
 -35   3   9       10.39       -8.41     74.81 o 
 -33   3   9       37.96       34.94    130.88 o 
 -31   3   9       66.34      147.93    143.12 o 
 -29   3   9      179.45      434.44    169.27 o 
 -27   3   9      176.44      201.74    255.89 o 
 -25   3   9       15.19      156.32    128.77 o 
 -23   3   9       21.83      142.94    117.06 o 
 -21   3   9        0.00       72.70    104.87 o 
 -19   3   9        5.26      -62.86     62.86 o 
 -17   3   9        3.11       96.93     78.58 o 
 -15   3   9      274.24      254.70     55.73 o 
 -13   3   9      507.60      502.51     51.66 o 
 -11   3   9      144.08       43.53     55.05 o 
  -9   3   9     1021.58     1043.16     51.48 o 
  -7   3   9      761.61      811.93     45.14 o 
  -5   3   9       83.74       60.72     41.84 o 
  -3   3   9       40.75        7.35     28.82 o 
  -1   3   9     1159.26     1157.01     46.43 o 
   1   3   9     3085.27     3172.35     55.84 o 
   3   3   9       55.66       22.44     51.06 o 
   5   3   9       40.40       24.18     40.83 o 
   7   3   9        0.65       -1.57     51.34 o 
   9   3   9      365.31      176.21     87.48 o 
  11   3   9      758.48      775.45     99.95 o 
  13   3   9       12.25     -117.82    117.82 o 
  15   3   9        0.13       36.75    142.54 o 
  17   3   9        0.77      150.81    183.45 o 
  19   3   9        6.60      347.34    255.99 o 
  21   3   9       29.49      -30.72     76.88 o 
  23   3   9        8.09      616.14    246.68 o 
 -36   4   9       57.36      -80.60    209.22 o 
 -34   4   9       39.41      148.87    230.73 o 
 -32   4   9       34.58     -106.04    144.62 o 
 -30   4   9      198.68      133.93    304.80 o 
 -28   4   9      296.62      229.38    135.79 o 
 -26   4   9      254.60      480.36    174.42 o 
 -24   4   9       80.97       32.24    196.13 o 
 -22   4   9       57.08       87.72    131.87 o 
 -20   4   9       46.00      100.52    155.65 o 
 -18   4   9       45.09      -35.43     51.68 o 
 -16   4   9      557.80      529.32     78.88 o 
 -14   4   9     8116.07     8153.89    124.75 o 
 -12   4   9      373.63      337.37     52.81 o 
 -10   4   9     1190.77     1130.81     53.87 o 
  -8   4   9      443.16      342.60     55.14 o 
  -6   4   9      171.86       73.74     78.62 o 
  -4   4   9      376.72      416.09     59.23 o 
  -2   4   9     1035.56     1036.07    114.03 o 
   0   4   9       14.89       34.23     67.22 o 
   2   4   9      122.98      322.19     91.16 o 
   4   4   9      345.72      358.02     89.47 o 
   6   4   9      454.01      425.02     73.84 o 
   8   4   9      116.75       51.62     78.72 o 
  10   4   9        8.80      197.39    102.95 o 
  12   4   9      431.65      697.54    112.98 o 
  14   4   9       14.45      -72.16    120.08 o 
  16   4   9       78.61      -73.81    120.54 o 
  18   4   9       59.73     -134.92    134.92 o 
  20   4   9        3.30      300.15    164.88 o 
  22   4   9       51.82      685.73    223.87 o 
 -35   5   9        4.40     -126.54    126.54 o 
 -33   5   9       60.27      120.34    152.08 o 
 -31   5   9       18.10      281.03    148.57 o 
 -29   5   9        1.84     -182.10    182.77 o 
 -27   5   9       13.03      -98.34     98.34 o 
 -25   5   9      634.31      577.36    109.96 o 
 -23   5   9      126.53       81.06    101.66 o 
 -21   5   9       21.73       60.17    103.61 o 
 -19   5   9        8.66       -6.27     62.78 o 
 -17   5   9      452.07      537.71    100.22 o 
 -15   5   9     3591.86     3423.84    137.43 o 
 -13   5   9      157.84      217.20     84.79 o 
 -11   5   9     2264.94     2206.13    109.44 o 
  -9   5   9        4.89       68.49     87.38 o 
  -7   5   9      178.12      215.08     90.36 o 
  -5   5   9      289.32      127.87    103.22 o 
  -3   5   9      146.27      213.44     81.00 o 
  -1   5   9        1.80       39.62     96.47 o 
   1   5   9      919.20      975.60     92.08 o 
   3   5   9      301.97      227.90     85.94 o 
   5   5   9       12.85      -38.71     66.19 o 
   7   5   9       25.11       46.12    123.26 o 
   9   5   9        5.96       42.46    111.59 o 
  11   5   9       77.51       88.06    223.54 o 
  13   5   9       36.00      178.83    244.38 o 
  15   5   9      155.89      -81.40     81.40 o 
  17   5   9       24.13     -109.57    109.57 o 
  19   5   9       50.92      -74.62     74.62 o 
 -34   6   9        2.71      376.46    189.77 o 
 -32   6   9        6.51     -129.44    129.44 o 
 -30   6   9       85.09      110.87    372.81 o 
 -28   6   9       69.04      302.52    240.47 o 
 -26   6   9        3.84     -121.64    121.64 o 
 -24   6   9      874.53      890.25    133.14 o 
 -22   6   9       83.54      -47.91    163.11 o 
 -20   6   9        5.86      118.11    136.12 o 
 -18   6   9      410.06      497.14    126.46 o 
 -16   6   9      247.02      160.00    126.21 o 
 -14   6   9     4187.16     4232.31    113.41 o 
 -12   6   9      742.88      848.75    108.47 o 
 -10   6   9      104.74      165.70     90.13 o 
  -8   6   9       15.89      -51.54    104.54 o 
  -6   6   9       22.49       -3.32    105.38 o 
  -4   6   9      319.99      357.00    107.88 o 
  -2   6   9       14.53      -44.02     77.06 o 
   0   6   9      875.48      881.45    125.53 o 
   2   6   9        0.00       28.73     99.24 o 
   4   6   9      452.94      652.69    141.72 o 
   6   6   9      379.51      496.25    119.14 o 
   8   6   9      201.30      409.14    151.77 o 
  10   6   9       87.36      -83.12    128.27 o 
  12   6   9      402.15      167.92    154.01 o 
  14   6   9       83.31      186.36    179.21 o 
  16   6   9       41.29      557.55    210.12 o 
  18   6   9       28.07     -228.26    346.82 o 
 -31   7   9       20.29      390.89    203.56 o 
 -29   7   9       29.65       13.66    405.26 o 
 -27   7   9       42.20      513.77    205.77 o 
 -25   7   9       59.54      264.36    350.81 o 
 -23   7   9      515.60      782.67    182.67 o 
 -21   7   9        7.88       27.84    173.20 o 
 -19   7   9        9.48      -21.60    116.94 o 
 -17   7   9      310.16      225.55    145.65 o 
 -15   7   9     2808.50     3009.71    327.63 o 
 -13   7   9       35.73        3.82     55.56 o 
 -11   7   9        4.97       -1.22     35.52 o 
  -9   7   9      332.62      466.36    130.25 o 
  -7   7   9       26.35      -44.79     44.79 o 
  -5   7   9       23.73       19.02     69.84 o 
  -3   7   9      105.89      247.60    189.68 o 
  -1   7   9        7.78      -54.38     54.38 o 
   1   7   9       23.54       67.86     95.76 o 
   3   7   9       42.78      -78.48    101.12 o 
   5   7   9       41.40      302.60    211.91 o 
   7   7   9       41.80     -123.96    247.65 o 
   9   7   9       29.73     -142.72    142.72 o 
  11   7   9       14.18      202.76    186.12 o 
  13   7   9       66.38      427.44    209.63 o 
  15   7   9      165.27       93.59    285.06 o 
 -28   8   9        8.00      -32.21    354.61 o 
 -26   8   9      197.33      564.93    493.61 o 
 -24   8   9      422.76      151.42    197.55 o 
 -22   8   9        1.90      640.35    260.49 o 
 -20   8   9       83.39      113.30    313.26 o 
 -18   8   9       45.69        1.54    192.07 o 
 -16   8   9      306.01      169.41    155.14 o 
 -14   8   9      283.14      408.86    157.73 o 
 -12   8   9      238.95      137.31    146.17 o 
 -10   8   9        7.35     -101.22    101.22 o 
  -8   8   9        7.13       10.52    129.48 o 
  -6   8   9        2.23      184.00    142.30 o 
  -4   8   9      140.19      -18.56    101.50 o 
  -2   8   9      104.20      329.32    211.76 o 
   0   8   9       73.48       99.71    221.40 o 
   2   8   9      195.51      284.94    132.49 o 
   4   8   9        2.32      -91.39     96.20 o 
   6   8   9       17.38      -45.82    113.69 o 
   8   8   9        7.39       63.65    347.57 o 
  10   8   9      119.80      502.96    211.47 o 
  12   8   9      172.90      169.06    646.70 o 
 -23   9   9       43.52     -126.93    169.88 o 
 -21   9   9       30.35     -110.34    144.51 o 
 -19   9   9        0.28       46.06    408.01 o 
 -17   9   9        0.88      -42.92    196.03 o 
 -15   9   9        1.46      229.89    181.83 o 
 -13   9   9      104.76      284.79    263.70 o 
 -11   9   9      509.23      423.86    242.20 o 
  -9   9   9        6.71      286.49    257.02 o 
  -7   9   9       58.55     -127.51    127.51 o 
  -5   9   9        6.04       -6.54    282.47 o 
  -3   9   9        8.88        2.46    342.98 o 
  -1   9   9      200.19      407.23    180.68 o 
   1   9   9      133.91      205.39    261.61 o 
   3   9   9       35.68      -23.75    216.93 o 
   5   9   9       36.28        1.43    303.35 o 
   7   9   9        0.53     -229.04    229.04 o 
   9   9   9       12.04        5.84     50.43 o 
 -18  10   9        1.23      481.63    352.60 o 
 -16  10   9       29.70      198.02    498.37 o 
 -14  10   9       10.11      385.00    318.80 o 
 -12  10   9      157.65     -279.35    279.35 o 
 -10  10   9        0.38      299.58    308.48 o 
  -8  10   9      107.77     -129.66    282.48 o 
  -4  10   9       97.84      -66.22    212.27 o 
   0  10   9        7.24     -191.99    191.99 o 
   2  10   9      105.62      292.86    380.84 o 
 -38   0  10      586.91      420.70    203.80 o 
 -36   0  10        0.11       61.46    263.53 o 
 -34   0  10        1.29     -117.34    292.45 o 
 -32   0  10      124.63      189.15    151.50 o 
 -30   0  10        0.89      252.49    150.33 o 
 -28   0  10      873.73     1059.45    129.55 o 
 -26   0  10      498.20      463.52    174.49 o 
 -24   0  10      513.02      378.11    190.10 o 
 -22   0  10     1577.50     1554.14    136.94 o 
 -20   0  10       51.60        3.09     33.56 o 
 -18   0  10      359.45      273.47     84.14 o 
 -16   0  10      848.61      821.40    128.93 o 
 -14   0  10     1253.70     1354.70     61.94 o 
 -12   0  10     5635.03     5553.45     91.10 o 
 -10   0  10      638.87      611.45     70.67 o 
  -8   0  10      832.43      855.42     73.14 o 
  -6   0  10        0.28       81.05     74.42 o 
  -4   0  10     1035.62     1047.61    121.35 o 
  -2   0  10     1972.96     2015.66    118.30 o 
   0   0  10      254.28      199.06    127.92 o 
   2   0  10     1547.84     1617.69    130.79 o 
   4   0  10      640.86      684.75    105.82 o 
   6   0  10       39.34       41.37    116.50 o 
   8   0  10        7.44       30.32    138.57 o 
  10   0  10     1420.26     1499.18    333.08 o 
  12   0  10     4842.24     4688.80    154.20 o 
  14   0  10     5412.59     5685.43    451.95 o 
  16   0  10       18.32       38.64    259.01 o 
  18   0  10        8.26      427.01    147.56 o 
  20   0  10        0.58      442.54    558.04 o 
  22   0  10        1.30      668.70    485.33 o 
 -39   1  10      301.52     1074.08    182.50 o 
 -37   1  10       43.40      292.28    234.27 o 
 -35   1  10        4.63       -6.89    141.56 o 
 -33   1  10        9.62       -7.72    136.81 o 
 -31   1  10       95.78      -46.21     46.21 o 
 -29   1  10      117.31      -24.47     50.39 o 
 -27   1  10      646.32      505.61    106.07 o 
 -25   1  10     1209.84     1090.86    100.75 o 
 -23   1  10      425.68      327.43    127.09 o 
 -21   1  10       18.05      -68.65    118.49 o 
 -19   1  10        4.04      -18.92     37.24 o 
 -17   1  10      533.90      478.18     61.74 o 
 -15   1  10     1118.16     1113.01     50.42 o 
 -13   1  10     2855.76     2764.69     59.66 o 
 -11   1  10      230.24      162.80     46.97 o 
  -9   1  10        0.00       11.45     27.90 o 
  -7   1  10      351.87      322.21     48.46 o 
  -5   1  10      273.30      341.41     60.35 o 
  -3   1  10      152.39       62.15     56.87 o 
  -1   1  10     2770.75     2853.18    118.35 o 
   1   1  10      270.53      227.89    134.88 o 
   3   1  10      785.72      737.86    127.25 o 
   5   1  10       40.59      -36.74     56.83 o 
   7   1  10      164.56      153.53     94.33 o 
   9   1  10      425.65      496.11     88.19 o 
  11   1  10      498.99      570.02    152.05 o 
  13   1  10      381.27      601.62    127.02 o 
  15   1  10       23.55      119.78    137.40 o 
  17   1  10       19.16      192.22    146.70 o 
  19   1  10        3.59     -104.03    104.03 o 
  21   1  10        6.76      -36.54     77.38 o 
 -38   2  10      268.12     1104.60    291.33 o 
 -36   2  10      101.11      614.43    202.27 o 
 -34   2  10        1.34      -26.29    182.00 o 
 -32   2  10       16.20      -82.22     82.22 o 
 -30   2  10      179.48      276.12    172.35 o 
 -28   2  10      715.03      578.88    158.74 o 
 -26   2  10     1194.91     1274.46    129.76 o 
 -24   2  10      113.75       62.81    121.96 o 
 -22   2  10       75.70      -26.93     86.30 o 
 -20   2  10        0.47      -82.80     82.80 o 
 -18   2  10      106.76      219.23    105.46 o 
 -16   2  10      361.71      294.24     60.35 o 
 -14   2  10     6933.91     6886.95     83.03 o 
 -12   2  10      514.02      532.59     50.78 o 
 -10   2  10      378.66      446.19     50.40 o 
  -8   2  10       64.67       52.67     28.94 o 
  -6   2  10      205.29      178.59     49.26 o 
  -4   2  10       96.65       22.41     46.99 o 
  -2   2  10      322.95      373.38     95.49 o 
   0   2  10     1011.69      924.90     80.13 o 
   2   2  10      288.93       71.23     90.67 o 
   4   2  10       34.19       18.81    105.75 o 
   6   2  10       84.51       55.65     59.88 o 
   8   2  10      211.63      270.99     83.85 o 
  10   2  10      451.36      551.44     87.81 o 
  12   2  10     1137.33     1283.32     98.74 o 
  14   2  10      287.33      288.49    123.78 o 
  16   2  10       26.30     -135.22    372.53 o 
  18   2  10        6.85      -53.43    415.65 o 
  20   2  10        0.38      304.94    212.70 o 
  22   2  10        6.51     -257.95    257.95 o 
 -37   3  10       12.99      -95.55    123.01 o 
 -35   3  10        0.80       49.89    208.67 o 
 -33   3  10        9.15       -7.30    139.05 o 
 -31   3  10       14.46      376.46    171.88 o 
 -29   3  10       67.89       63.10    256.12 o 
 -27   3  10     2403.93     2515.67    150.01 o 
 -25   3  10      523.24      384.59    121.45 o 
 -23   3  10       98.97       13.01     52.28 o 
 -21   3  10        2.92       47.19    117.58 o 
 -19   3  10      105.66       24.78     42.30 o 
 -17   3  10      660.43      730.31     79.25 o 
 -15   3  10       99.99       76.20     70.72 o 
 -13   3  10      642.54      640.23     66.21 o 
 -11   3  10        1.71       84.01     66.31 o 
  -9   3  10     2297.12     2249.50     74.60 o 
  -7   3  10     1131.58     1165.10     59.00 o 
  -5   3  10        5.94        0.47     59.39 o 
  -3   3  10     2232.41     2047.87    157.65 o 
  -1   3  10     8692.65     8570.05    167.79 o 
   1   3  10      779.69      661.62     71.88 o 
   3   3  10       72.55      -10.59     36.95 o 
   5   3  10        6.35       57.39     56.10 o 
   7   3  10        8.24        4.88     62.76 o 
   9   3  10      267.34      306.29     78.12 o 
  11   3  10     1172.77     1256.13    113.95 o 
  13   3  10      132.00     -121.65    121.65 o 
  15   3  10        4.24       16.83    397.34 o 
  17   3  10      148.14      342.69    243.93 o 
  19   3  10       83.47      267.04    228.72 o 
  21   3  10        5.27     -168.61    168.61 o 
 -36   4  10        8.21      580.53    194.77 o 
 -34   4  10       11.84       25.35    163.34 o 
 -32   4  10       77.79       95.73    399.38 o 
 -30   4  10      202.90      -47.18    169.21 o 
 -28   4  10     1545.70     1525.43    157.60 o 
 -26   4  10       52.26       44.53    184.24 o 
 -24   4  10      114.29      138.23    133.99 o 
 -22   4  10        0.79      126.77    193.37 o 
 -20   4  10      234.95      244.02     89.33 o 
 -18   4  10      311.80      340.91     87.59 o 
 -16   4  10     1514.33     1231.20     79.36 o 
 -14   4  10     2308.00     2185.84     88.60 o 
 -12   4  10      631.45      542.79     56.23 o 
 -10   4  10      268.42      229.31     71.76 o 
  -8   4  10      616.98      599.01     64.79 o 
  -6   4  10      443.09      394.53     64.26 o 
  -4   4  10       42.13       64.27     73.31 o 
  -2   4  10       68.12       25.69     62.83 o 
   0   4  10      512.91      653.48     88.87 o 
   2   4  10       48.37      154.11     92.69 o 
   4   4  10       17.63      204.70    113.26 o 
   6   4  10       27.56       11.55    108.19 o 
   8   4  10        0.90      -86.69     86.69 o 
  10   4  10       50.14      117.00    183.20 o 
  12   4  10      523.58      695.55    120.23 o 
  14   4  10      231.59      354.52    272.95 o 
  16   4  10      262.83      314.79    162.12 o 
  18   4  10       13.20     -173.71    173.71 o 
  20   4  10        6.55      472.58    279.34 o 
 -35   5  10       27.92      259.58    165.51 o 
 -33   5  10       31.21       53.34    175.51 o 
 -31   5  10        9.49       14.42     95.69 o 
 -29   5  10       49.82      -25.55    151.63 o 
 -27   5  10        0.12     -118.57    118.57 o 
 -25   5  10        0.68      -94.53     94.53 o 
 -23   5  10       39.47       -1.55     29.87 o 
 -21   5  10      224.57      190.85    113.09 o 
 -19   5  10       96.68      -20.74     84.69 o 
 -17   5  10      278.07      113.88    122.51 o 
 -15   5  10      723.27      881.89     91.61 o 
 -13   5  10    10009.58    10894.78    148.01 o 
 -11   5  10      554.75      543.01     78.80 o 
  -9   5  10      399.40      607.71    151.28 o 
  -7   5  10       15.50      245.87    101.24 o 
  -5   5  10        5.32      -79.11     79.11 o 
  -3   5  10      107.27       -7.48     86.07 o 
  -1   5  10      785.86      643.05     99.76 o 
   1   5  10      186.90       16.47     97.37 o 
   3   5  10        8.62       90.51    152.94 o 
   5   5  10       10.52     -121.24    121.24 o 
   7   5  10       30.08      -10.37    141.80 o 
   9   5  10       63.81       31.55    154.87 o 
  11   5  10       42.13        0.15     79.20 o 
  13   5  10      973.12     1017.53    323.57 o 
  15   5  10        0.39     -152.27    152.27 o 
  17   5  10        3.15       77.16    498.45 o 
 -32   6  10       14.68       30.99    194.23 o 
 -30   6  10       67.84       44.37    203.73 o 
 -28   6  10      145.15      214.25    160.17 o 
 -26   6  10       44.31       95.52    146.55 o 
 -24   6  10        5.74     -110.85    143.02 o 
 -22   6  10      242.21      335.58    168.13 o 
 -20   6  10      293.26      474.14    152.05 o 
 -18   6  10        1.37       -2.48     26.15 o 
 -16   6  10        1.81      -92.42     92.42 o 
 -14   6  10      132.32       46.86    107.89 o 
 -12   6  10      507.03      509.65    131.15 o 
 -10   6  10       15.32      -67.75     67.75 o 
  -8   6  10        3.89       29.21    166.10 o 
  -6   6  10        6.53       53.85    171.73 o 
  -4   6  10      119.70      -16.88    145.90 o 
  -2   6  10      370.90      361.45    108.09 o 
   0   6  10       25.81      103.54    124.76 o 
   2   6  10      137.93      181.74    122.12 o 
   4   6  10       36.86      203.64    184.68 o 
   6   6  10        0.12      119.89    130.73 o 
   8   6  10       15.64      -96.91    112.74 o 
  10   6  10       64.01     -139.22    356.93 o 
  12   6  10      400.19      275.52    469.50 o 
  14   6  10       17.84      513.63    209.01 o 
  16   6  10        9.94      603.00    236.19 o 
 -31   7  10        5.59       66.76    296.84 o 
 -29   7  10       24.97       55.50    264.67 o 
 -27   7  10       13.91     -260.13    260.13 o 
 -25   7  10        0.02      352.42    191.04 o 
 -23   7  10        0.86      -87.04    354.70 o 
 -21   7  10        1.15       73.35    161.97 o 
 -19   7  10       88.95       43.78    145.74 o 
 -17   7  10       99.17      151.81    140.41 o 
 -15   7  10      167.35      229.51    107.17 o 
 -13   7  10     1266.64     1266.87    140.64 o 
 -11   7  10      230.48      171.33    157.22 o 
  -9   7  10       12.70       44.45    136.28 o 
  -7   7  10       19.89       63.61    181.03 o 
  -5   7  10       62.28      153.90    202.53 o 
  -3   7  10      273.01       90.78    291.31 o 
  -1   7  10      631.26      710.16    144.63 o 
   1   7  10       42.00       77.04    208.70 o 
   3   7  10      203.36      448.43    142.79 o 
   5   7  10       23.87     -216.88    216.88 o 
   7   7  10       44.34     -224.93    224.93 o 
   9   7  10        1.17       22.37    420.58 o 
  11   7  10        1.34      421.55    203.94 o 
  13   7  10       17.50       -5.21    443.86 o 
 -26   8  10      756.32      523.09    215.64 o 
 -24   8  10      261.99      166.50    448.02 o 
 -22   8  10        9.54     -119.68    369.67 o 
 -20   8  10       50.15      403.93    195.00 o 
 -18   8  10       79.74      -45.58    257.27 o 
 -16   8  10       56.36      191.22    163.47 o 
 -14   8  10       32.67     -201.71    201.71 o 
 -12   8  10      130.32      -78.23    158.83 o 
 -10   8  10      222.14       72.78    163.91 o 
  -8   8  10        0.31      -67.95    111.63 o 
  -6   8  10        0.02       37.76   1527.86 o 
  -4   8  10       79.25      404.60    237.72 o 
  -2   8  10      288.93      356.31    219.36 o 
   0   8  10       62.61      238.56    163.66 o 
   2   8  10       71.09      116.70    152.09 o 
   4   8  10       30.21     -118.78    172.90 o 
   6   8  10        0.08      279.52    248.71 o 
   8   8  10        1.40     -182.78    182.78 o 
  10   8  10       23.07     -187.81    187.81 o 
 -23   9  10       47.70      375.87    276.67 o 
 -21   9  10       49.12     -247.69    247.69 o 
 -19   9  10       23.26        2.70    210.41 o 
 -17   9  10       16.47       64.01    196.18 o 
 -15   9  10       17.04     -128.03    128.03 o 
 -13   9  10      100.04      116.31    293.39 o 
 -11   9  10      407.24      178.31    265.56 o 
  -9   9  10        6.18       40.51    297.48 o 
  -7   9  10       13.46      -30.24    125.31 o 
  -3   9  10        2.54      225.99    217.80 o 
  -1   9  10       97.05      104.32    357.12 o 
   1   9  10        4.17      476.12    278.26 o 
   3   9  10       41.07      469.07    278.55 o 
   5   9  10        3.99     -153.06    153.06 o 
 -14  10  10      276.98      525.46    348.41 o 
 -12  10  10      174.14       11.31    317.34 o 
 -10  10  10       21.47      652.00    324.02 o 
  -6  10  10        7.40     -120.53    120.53 o 
  -2  10  10       10.11     -120.39    120.39 o 
 -37   1  11        4.47     -114.76    114.76 o 
 -35   1  11      100.20      -82.61     82.61 o 
 -33   1  11       70.41      -18.29    124.69 o 
 -31   1  11      153.83      153.35    175.12 o 
 -29   1  11     1491.85     1439.71    339.70 o 
 -27   1  11     1553.27     1220.71    111.80 o 
 -25   1  11       33.71      -57.91    189.92 o 
 -23   1  11      108.84       12.09     65.21 o 
 -21   1  11        0.72      -50.73     51.90 o 
 -19   1  11        0.00       13.64     23.04 o 
 -17   1  11      109.70      111.05     78.02 o 
 -15   1  11       90.70       -3.05     39.63 o 
 -13   1  11     1257.28     1234.87     54.34 o 
 -11   1  11     1853.59     1799.56     54.80 o 
  -9   1  11      338.54      313.66     54.30 o 
  -7   1  11      294.77      260.98     60.14 o 
  -5   1  11      702.90      782.09     76.68 o 
  -3   1  11        1.38       15.34    101.25 o 
  -1   1  11       23.07       34.08    104.76 o 
   1   1  11      206.71      281.16    104.17 o 
   3   1  11      557.80      672.14    103.90 o 
   5   1  11       88.49       69.31    107.14 o 
   7   1  11       46.66      -66.30    106.51 o 
   9   1  11       32.43      136.73    129.21 o 
  11   1  11       13.73      -23.05    279.81 o 
  13   1  11      381.47      650.95    115.21 o 
  15   1  11        0.41      -92.92     92.92 o 
  17   1  11       23.87       87.92    178.37 o 
  19   1  11       11.74     1123.34    368.94 o 
 -38   2  11        1.04      590.23    187.47 o 
 -36   2  11      292.45      694.55    274.55 o 
 -34   2  11        7.10      -93.65    232.57 o 
 -32   2  11       56.46     -105.03    105.03 o 
 -30   2  11      122.05      -27.05    149.23 o 
 -28   2  11     3080.23     2774.53    396.04 o 
 -26   2  11     1003.66      793.30    145.06 o 
 -24   2  11     1311.37     1300.51    220.62 o 
 -22   2  11        4.59        2.49     70.42 o 
 -20   2  11      431.87      572.91    143.19 o 
 -18   2  11      153.06      244.82     87.99 o 
 -16   2  11     1909.45     1841.06     58.48 o 
 -14   2  11     3704.51     3674.78     85.54 o 
 -12   2  11      703.01      801.01     58.44 o 
 -10   2  11      160.19       37.75     41.14 o 
  -8   2  11       19.50      -20.47     42.79 o 
  -6   2  11        4.32        1.68     29.24 o 
  -4   2  11      103.13      105.77     69.12 o 
  -2   2  11     1315.19     1573.76    116.71 o 
   0   2  11      565.78      527.33    178.75 o 
   2   2  11     2180.02     1943.13    112.25 o 
   4   2  11      439.05      409.26    110.41 o 
   6   2  11       57.63      177.57    124.87 o 
   8   2  11        2.22       41.19     92.32 o 
  10   2  11      327.23      522.06    106.06 o 
  12   2  11      643.82      940.54    128.60 o 
  14   2  11        9.36      228.82    141.69 o 
  16   2  11        1.44      500.79    195.55 o 
  18   2  11        9.55     -166.28    166.28 o 
 -37   3  11        0.01      -50.79    186.27 o 
 -35   3  11       50.09       62.17    150.94 o 
 -33   3  11       12.80      -38.99    107.38 o 
 -31   3  11       40.38      226.59    190.50 o 
 -29   3  11        2.59      186.93    168.13 o 
 -27   3  11      119.00      150.59    151.18 o 
 -25   3  11      148.21      330.36    155.14 o 
 -23   3  11       36.64      -26.86    179.57 o 
 -21   3  11        0.30      -76.52     91.66 o 
 -19   3  11       12.59       44.26     92.25 o 
 -17   3  11      496.61      523.88     89.29 o 
 -15   3  11      847.88      777.41    121.40 o 
 -13   3  11      101.93      154.82     66.96 o 
 -11   3  11       75.31       30.48     46.24 o 
  -9   3  11        0.01       10.52     29.10 o 
  -7   3  11        0.23        8.51     29.27 o 
  -5   3  11       23.86      -14.84     66.40 o 
  -3   3  11       77.47       13.99     79.32 o 
  -1   3  11      915.02     1013.92     89.06 o 
   1   3  11      290.98      310.18     91.74 o 
   3   3  11      785.69      681.37     88.13 o 
   5   3  11      145.41      212.79     94.56 o 
   7   3  11      266.88      198.79    101.46 o 
   9   3  11      160.54        2.16    132.63 o 
  11   3  11      230.35      273.56    157.64 o 
  13   3  11      291.77      133.31    171.90 o 
  15   3  11      317.67       -1.11     45.95 o 
  17   3  11        3.59      852.11    325.15 o 
  19   3  11        0.29      -85.28    445.13 o 
 -36   4  11       11.19       86.25    218.72 o 
 -34   4  11       14.16      -85.05    176.90 o 
 -32   4  11      122.33       90.12    222.27 o 
 -30   4  11       26.97       61.77    208.78 o 
 -28   4  11      207.55       27.33    136.14 o 
 -26   4  11      417.60      393.87    175.61 o 
 -24   4  11        1.61      -36.77    133.21 o 
 -22   4  11       62.06      151.62    194.53 o 
 -20   4  11      400.43      450.57    125.05 o 
 -18   4  11      202.94      360.32    112.97 o 
 -16   4  11     1110.94      966.21     92.94 o 
 -14   4  11      881.37      896.60     93.38 o 
 -12   4  11      762.06      738.48     75.04 o 
 -10   4  11      148.16       46.88     46.85 o 
  -8   4  11       98.52      179.92     85.10 o 
  -6   4  11      356.07      402.51     81.70 o 
  -4   4  11      168.74      262.27     81.36 o 
  -2   4  11        0.18      -25.35     40.57 o 
   0   4  11       58.22      118.66     86.03 o 
   2   4  11      595.48      496.76     94.75 o 
   4   4  11      177.93      206.42    107.57 o 
   6   4  11        5.95      -35.45    118.04 o 
   8   4  11       62.38      117.36    144.37 o 
  10   4  11      188.00      247.72    145.91 o 
  12   4  11       43.29      527.18    254.78 o 
  14   4  11      651.07     1121.75    241.66 o 
  16   4  11       11.09       11.70    296.44 o 
 -33   5  11        2.54      -74.82    177.13 o 
 -31   5  11       31.79      222.72    224.99 o 
 -29   5  11        6.55     -113.38    113.38 o 
 -27   5  11      275.41      -96.24     96.24 o 
 -25   5  11       89.98     -100.60    125.28 o 
 -23   5  11      257.17      380.44    153.02 o 
 -21   5  11       42.09      -86.84     86.84 o 
 -19   5  11       21.67        7.33     54.62 o 
 -17   5  11     1940.29     1999.60    131.33 o 
 -15   5  11     2466.60     2712.65    102.40 o 
 -13   5  11      797.77      874.49    126.89 o 
 -11   5  11      160.79      237.68     89.14 o 
  -9   5  11        6.92        5.67     41.40 o 
  -7   5  11        5.76      -35.97     51.94 o 
  -5   5  11       11.23        3.10     43.12 o 
  -3   5  11       57.56      -24.34     51.67 o 
  -1   5  11       27.34      -82.68    103.20 o 
   1   5  11       23.58       95.35    158.63 o 
   3   5  11       58.47       54.06     63.07 o 
   5   5  11       57.12     -145.09    152.59 o 
   7   5  11       97.49       46.70    245.45 o 
   9   5  11      209.89      336.39    205.13 o 
  11   5  11      315.49     -133.54    260.32 o 
  13   5  11        8.36     -160.78    160.78 o 
  15   5  11       19.85     -203.10    203.10 o 
 -32   6  11        2.70      -60.39    192.92 o 
 -30   6  11       29.99      484.43    201.90 o 
 -28   6  11      247.68      638.07    171.54 o 
 -26   6  11        1.26       28.97    110.30 o 
 -24   6  11      364.28      361.16    145.44 o 
 -22   6  11        4.79     -154.47    154.47 o 
 -20   6  11       38.62      247.86    150.00 o 
 -18   6  11      114.13       10.76     50.31 o 
 -16   6  11      330.17       68.12    188.36 o 
 -14   6  11      247.10      320.14    133.75 o 
 -12   6  11      641.18      637.37    182.57 o 
 -10   6  11      448.57      558.88    140.35 o 
  -8   6  11        5.77       22.30    713.48 o 
  -6   6  11       50.96      -22.60     51.81 o 
  -4   6  11        0.02       85.95    136.63 o 
  -2   6  11        0.82      -72.86    152.36 o 
   0   6  11        9.16      117.01    147.58 o 
   2   6  11       64.13      254.60    176.53 o 
   4   6  11        7.40      288.57    152.00 o 
   6   6  11       16.27      134.83    158.91 o 
   8   6  11       26.38     -194.34    194.34 o 
  10   6  11        4.80        2.54    269.67 o 
  12   6  11      114.35      450.99    265.92 o 
  14   6  11      295.87     1114.80    313.10 o 
 -29   7  11       13.44     -326.62    326.62 o 
 -27   7  11       81.42      289.64    187.72 o 
 -25   7  11       70.93      -49.26    315.15 o 
 -23   7  11      119.82      811.53    211.24 o 
 -21   7  11        2.79     -169.55    169.55 o 
 -19   7  11       11.17      190.47    165.39 o 
 -17   7  11        0.60       72.84    154.74 o 
 -15   7  11        2.20     -106.13    133.93 o 
 -13   7  11      341.06      191.46    156.33 o 
 -11   7  11        6.14      -54.03     54.03 o 
  -9   7  11        5.86      329.73    206.26 o 
  -7   7  11       20.83       56.94    205.30 o 
  -5   7  11        1.72       -0.55     82.90 o 
  -3   7  11        3.23      136.66    143.51 o 
  -1   7  11      295.12      233.37    202.72 o 
   1   7  11      781.05      746.45    149.34 o 
   3   7  11        9.69      -43.53    150.64 o 
   5   7  11        2.45     -158.09    158.09 o 
   7   7  11       10.58      493.56    267.30 o 
   9   7  11        0.41      270.25    292.43 o 
  11   7  11       11.28     -199.41    199.41 o 
 -26   8  11      373.92      988.12    229.45 o 
 -24   8  11       21.26     -144.14    144.14 o 
 -22   8  11      130.74      151.28    359.98 o 
 -20   8  11      113.87       46.49    198.97 o 
 -18   8  11        8.69     -218.74    264.36 o 
 -16   8  11       30.00     -162.08    298.31 o 
 -14   8  11      215.35       -1.01     78.04 o 
 -12   8  11      370.57      697.98    160.08 o 
 -10   8  11       18.32     -120.90    120.90 o 
  -8   8  11        5.22      238.90    197.92 o 
  -6   8  11       53.63      294.93    236.77 o 
  -4   8  11       25.10       42.95    137.87 o 
  -2   8  11       97.12      590.86    163.23 o 
   0   8  11      328.83      409.94    169.23 o 
   2   8  11        8.54      103.04    279.84 o 
   4   8  11       14.07      499.12    273.24 o 
   6   8  11        5.37      -19.62     54.25 o 
 -19   9  11        1.78      658.56    319.63 o 
 -17   9  11       58.62     -335.54    335.54 o 
 -15   9  11      229.33      242.77    297.63 o 
  -9   9  11        7.51      298.55    293.28 o 
  -7   9  11       55.70     -115.94    115.94 o 
  -5   9  11       21.39      108.43    277.11 o 
  -3   9  11        1.12        9.24    172.97 o 
  -1   9  11       33.51      342.38    196.14 o 
   1   9  11      104.25      502.57    295.17 o 
 -36   0  12        0.97      -89.33    271.10 o 
 -34   0  12      116.38      100.85    320.21 o 
 -32   0  12        2.78      -74.73    177.52 o 
 -30   0  12      219.57     -151.55    151.55 o 
 -28   0  12     1520.15     1059.25    203.24 o 
 -26   0  12      182.25       76.12    763.28 o 
 -24   0  12        3.70       -2.53      5.68 o 
 -22   0  12        8.53        3.34     60.65 o 
 -20   0  12      177.12      228.79    144.18 o 
 -18   0  12      130.71      112.11    107.04 o 
 -16   0  12     2289.22     2396.62     99.48 o 
 -14   0  12      162.47       68.14     89.07 o 
 -12   0  12        0.44      -39.40     47.27 o 
 -10   0  12     1270.01     1220.01     99.72 o 
  -8   0  12      571.70      308.28    139.85 o 
  -6   0  12       85.65      -34.03     66.40 o 
  -4   0  12        5.02        3.32      9.86 o 
  -2   0  12      320.31      184.19    165.27 o 
   0   0  12      307.28      202.18    162.37 o 
   2   0  12        3.84      -65.45    107.11 o 
   4   0  12       19.88       67.46    178.85 o 
   6   0  12      352.97      793.74    181.71 o 
   8   0  12      113.85      120.53    200.76 o 
  10   0  12       19.00     -163.30    163.30 o 
  12   0  12      527.23      122.94    230.32 o 
  14   0  12       10.11     -124.18    252.10 o 
  16   0  12      240.80      105.56    365.75 o 
  18   0  12        6.90      808.51    267.49 o 
 -37   1  12       12.33      373.69    179.93 o 
 -35   1  12       32.75      -64.38    251.57 o 
 -33   1  12       87.95      -25.24    126.88 o 
 -31   1  12       21.18       24.58    178.75 o 
 -29   1  12        0.11      150.49    155.00 o 
 -27   1  12      980.03     1202.09    148.85 o 
 -25   1  12       48.85       -7.35    155.31 o 
 -23   1  12       17.99        2.00     80.42 o 
 -21   1  12      221.72      211.58     91.68 o 
 -19   1  12       29.24       10.15     52.15 o 
 -17   1  12      312.68      201.42     70.13 o 
 -15   1  12      265.87      201.56     62.55 o 
 -13   1  12        6.44       -6.63     39.78 o 
 -11   1  12       44.04        1.77     28.61 o 
  -9   1  12       90.49       18.50     39.89 o 
  -7   1  12       71.77        5.61     37.48 o 
  -5   1  12      198.10      112.15    110.49 o 
  -3   1  12       54.68      184.85    103.48 o 
  -1   1  12      882.88      903.84    115.45 o 
   1   1  12      276.17       75.53     55.89 o 
   3   1  12       25.13        6.41     15.99 o 
   5   1  12        7.69      -24.97    113.45 o 
   7   1  12        8.63      -60.72    126.04 o 
   9   1  12        0.03       25.75    112.16 o 
  11   1  12        9.67       -0.42    129.03 o 
  13   1  12      100.92      447.19    138.60 o 
  15   1  12       61.53       29.93    243.46 o 
  17   1  12        4.64      128.69    321.93 o 
 -36   2  12       40.66     -104.99    115.30 o 
 -34   2  12        2.84       64.72     95.76 o 
 -32   2  12        2.49       54.62    201.26 o 
 -30   2  12      132.58       17.30    139.57 o 
 -28   2  12       25.84      -14.91    115.46 o 
 -26   2  12     1621.10     1746.18    184.22 o 
 -24   2  12       51.63      240.64    159.25 o 
 -22   2  12       19.70       70.14     96.73 o 
 -20   2  12      121.77      254.43    131.54 o 
 -18   2  12      562.22      558.03     89.08 o 
 -16   2  12     3073.20     3071.05     68.35 o 
 -14   2  12     1817.63     1736.95     69.56 o 
 -12   2  12       29.94       58.31     71.65 o 
 -10   2  12      381.01      370.23     70.86 o 
  -8   2  12      921.10      981.04     77.85 o 
  -6   2  12      191.81      339.16     78.38 o 
  -4   2  12        4.25      -12.80     80.65 o 
  -2   2  12      468.48      382.95     82.77 o 
   0   2  12      921.83      648.04     92.67 o 
   2   2  12        2.56      -51.75     83.92 o 
   4   2  12       62.90       44.14    123.25 o 
   6   2  12        8.28        7.22     75.22 o 
   8   2  12        0.08     -118.63    118.63 o 
  10   2  12      156.18      491.01    144.57 o 
  12   2  12      373.71      373.11    140.39 o 
  14   2  12        5.23     -158.01    203.17 o 
  16   2  12      109.08       47.61    316.51 o 
 -35   3  12        8.17     -170.14    170.14 o 
 -33   3  12       91.80      495.84    354.19 o 
 -31   3  12      249.21      395.82    277.16 o 
 -29   3  12      108.77      148.97    175.43 o 
 -27   3  12     1143.03     1194.84    203.24 o 
 -25   3  12       43.36     -114.35    114.35 o 
 -23   3  12       22.38       66.03    166.21 o 
 -21   3  12      189.75      542.33    126.64 o 
 -19   3  12       17.66      167.12    131.22 o 
 -17   3  12      619.18      628.91     75.84 o 
 -15   3  12     2338.00     2321.20     85.19 o 
 -13   3  12       19.53       43.67     42.70 o 
 -11   3  12      233.13      259.32     68.17 o 
  -9   3  12      262.71      387.25     68.97 o 
  -7   3  12      804.76      824.14    148.69 o 
  -5   3  12      618.56      518.32     89.36 o 
  -3   3  12      324.55      271.22     87.01 o 
  -1   3  12      171.73      234.71     99.06 o 
   1   3  12       61.33       -9.75     68.89 o 
   3   3  12      241.46      300.31    101.58 o 
   5   3  12      139.64      190.09    109.51 o 
   7   3  12       15.93      166.94    119.37 o 
   9   3  12        4.06      321.58    156.89 o 
  11   3  12      134.08       91.10    305.99 o 
  13   3  12      110.34      107.80    268.39 o 
  15   3  12      434.20      344.91    293.31 o 
 -34   4  12        1.04       87.89    244.82 o 
 -32   4  12        4.31       82.40    224.40 o 
 -30   4  12       43.54       86.95    209.68 o 
 -28   4  12      174.59      647.44    183.67 o 
 -26   4  12       66.21       26.09    185.17 o 
 -24   4  12       22.58      -25.44     43.41 o 
 -22   4  12        1.04       12.88    135.90 o 
 -20   4  12      207.47      266.24    140.70 o 
 -18   4  12       26.79       64.41     99.49 o 
 -16   4  12        8.12      105.13    107.57 o 
 -14   4  12     1733.75     1711.05     94.26 o 
 -12   4  12     1347.63     1270.10     97.76 o 
 -10   4  12        6.98       17.73     30.22 o 
  -8   4  12        1.14       32.22     82.70 o 
  -6   4  12       24.17       39.44    105.98 o 
  -4   4  12      277.89      296.32    125.67 o 
  -2   4  12       80.55       12.16     36.16 o 
   0   4  12      306.28      388.79    158.14 o 
   2   4  12      126.26       26.86     67.03 o 
   4   4  12        0.35       96.58    208.46 o 
   6   4  12       41.34      -40.04     58.77 o 
   8   4  12       11.20      -52.11    104.23 o 
  10   4  12      297.40       48.36    252.00 o 
  12   4  12       18.49      165.73    261.92 o 
  14   4  12      186.05      877.74    310.60 o 
 -33   5  12        4.79      336.15    236.91 o 
 -31   5  12        4.58       48.04    231.54 o 
 -29   5  12        6.04     -161.99    161.99 o 
 -27   5  12      121.07        1.66    109.05 o 
 -25   5  12       58.04       21.47     83.47 o 
 -23   5  12      348.21      359.39    156.10 o 
 -21   5  12      279.89      202.17    155.86 o 
 -19   5  12       51.18      -13.71    100.98 o 
 -17   5  12      360.90      462.42    149.81 o 
 -15   5  12     2871.15     2769.85    128.61 o 
 -13   5  12       33.11       -5.49    130.62 o 
 -11   5  12      316.11      415.70     98.96 o 
  -9   5  12       93.10      165.89     95.94 o 
  -7   5  12       36.38       30.06     69.19 o 
  -5   5  12      107.42       61.31     84.22 o 
  -3   5  12     1036.02     1152.20    140.04 o 
  -1   5  12     1207.03     1067.94    191.12 o 
   1   5  12       46.23      239.30    155.36 o 
   3   5  12       52.50       69.46    164.54 o 
   5   5  12       17.52      309.77    224.34 o 
   7   5  12        3.38        0.70     92.76 o 
   9   5  12        0.50      329.95    234.24 o 
  11   5  12       27.31     -185.99    185.99 o 
  13   5  12      127.01     -154.17    154.17 o 
 -30   6  12        1.34       32.86    263.66 o 
 -28   6  12        3.38      625.11    277.22 o 
 -26   6  12       91.83      632.60    204.25 o 
 -24   6  12       21.57     -127.75    127.75 o 
 -22   6  12       29.35     -138.85    182.47 o 
 -20   6  12        1.11       14.65     74.96 o 
 -18   6  12        2.50     -127.04    170.17 o 
 -16   6  12       70.45      193.43    160.60 o 
 -14   6  12      201.21      364.92    158.25 o 
 -12   6  12      179.50       48.31    348.12 o 
 -10   6  12      278.03      273.08    164.62 o 
  -8   6  12       15.83       -0.84     69.09 o 
  -6   6  12       59.37      -33.62    151.81 o 
  -4   6  12      139.92       60.40     75.33 o 
  -2   6  12      130.88      346.69    171.50 o 
   0   6  12      340.94      517.24    211.90 o 
   2   6  12       95.00      197.97    163.66 o 
   4   6  12       40.40      278.61    152.42 o 
   6   6  12       69.90      -68.79    174.96 o 
   8   6  12       27.10     -119.90    119.90 o 
  10   6  12       92.12      128.69    288.31 o 
 -27   7  12      122.89     -204.07    204.07 o 
 -25   7  12      508.10      940.30    224.73 o 
 -23   7  12       11.47      184.06    343.36 o 
 -21   7  12       56.84      271.93    196.86 o 
 -19   7  12        0.53      297.57    257.69 o 
 -17   7  12       52.46     -100.47    100.47 o 
 -15   7  12        6.11       26.09    191.15 o 
 -13   7  12       45.92      229.78    215.59 o 
 -11   7  12       75.18      228.11    240.79 o 
  -9   7  12       40.46     -144.95    168.46 o 
  -7   7  12        5.59       99.72    124.00 o 
  -5   7  12        2.76      -18.18    147.90 o 
  -3   7  12       57.38      158.43    160.00 o 
  -1   7  12       46.34       96.00    160.46 o 
   1   7  12      201.33      471.43    175.23 o 
   3   7  12        2.51     -192.19    192.19 o 
   5   7  12       14.19      359.62    281.74 o 
   7   7  12       28.70      491.81    295.83 o 
 -24   8  12       50.11       -7.17    414.41 o 
 -22   8  12       50.31     -124.93    212.18 o 
 -20   8  12       23.73     -330.71    330.71 o 
 -18   8  12       28.69      446.41    290.03 o 
 -16   8  12       88.68      -65.98    365.41 o 
 -14   8  12       48.63       98.40    198.72 o 
 -12   8  12      131.17     -136.47    136.47 o 
 -10   8  12        2.46      420.89    269.02 o 
  -8   8  12        0.38     -124.53    124.53 o 
  -6   8  12        5.11       51.99    253.87 o 
  -4   8  12        0.35      195.44    177.46 o 
  -2   8  12        0.05      358.44    184.51 o 
   0   8  12       88.11      612.83    262.91 o 
   2   8  12       18.84      668.42    304.76 o 
   4   8  12       94.16       68.04    466.01 o 
 -15   9  12       31.05      404.00    325.29 o 
 -13   9  12       35.08     -168.32    168.32 o 
 -11   9  12       16.46     -116.61    116.61 o 
  -9   9  12      150.08     -109.33    109.33 o 
  -7   9  12       12.40      215.27    307.45 o 
  -5   9  12       43.50      273.04    296.34 o 
 -35   1  13        1.39      -48.60    277.26 o 
 -33   1  13      207.50     -148.40    148.40 o 
 -31   1  13       96.90     -131.04    131.04 o 
 -29   1  13       94.57      -43.59    138.22 o 
 -27   1  13       15.60      -66.10    113.22 o 
 -25   1  13       60.55      -48.92     53.99 o 
 -23   1  13      251.34       63.35    100.66 o 
 -21   1  13      107.88      197.53    102.45 o 
 -19   1  13      355.70      501.25     97.42 o 
 -17   1  13       12.11       -2.77     78.82 o 
 -15   1  13      760.00      719.54     79.91 o 
 -13   1  13     9045.21     9395.09    105.79 o 
 -11   1  13      287.12      401.10     89.64 o 
  -9   1  13        0.30      -73.64     73.64 o 
  -7   1  13      118.49      206.00    116.46 o 
  -5   1  13       10.42       15.26     61.13 o 
  -3   1  13        6.52      -70.09     70.09 o 
  -1   1  13      108.76      271.53    203.97 o 
   1   1  13       17.56      107.98    140.37 o 
   3   1  13      137.33      203.20    173.61 o 
   5   1  13      213.20       77.72    220.35 o 
   7   1  13        3.66      195.84    189.34 o 
   9   1  13       19.38     -156.53    156.53 o 
  11   1  13       22.65      115.17    199.40 o 
  13   1  13       45.05      112.17    203.78 o 
  15   1  13       37.68      671.88    157.75 o 
 -36   2  13       34.07      569.07    223.12 o 
 -34   2  13        0.42       52.04    382.42 o 
 -32   2  13      110.08      122.50    388.74 o 
 -30   2  13       78.90      315.69    187.54 o 
 -28   2  13      655.12      734.10    161.30 o 
 -26   2  13      625.97      791.95    200.90 o 
 -24   2  13      647.02      673.43    124.07 o 
 -22   2  13       49.55       88.50    128.96 o 
 -20   2  13      222.42       89.60     97.00 o 
 -18   2  13      167.51      315.25    128.05 o 
 -16   2  13      356.75      263.88     77.17 o 
 -14   2  13     1055.22     1094.20    102.24 o 
 -12   2  13      207.69      224.27     73.25 o 
 -10   2  13      207.48      221.16     87.44 o 
  -8   2  13      151.90       13.15     58.30 o 
  -6   2  13       25.44       84.37     89.85 o 
  -4   2  13      324.57      289.82     98.24 o 
  -2   2  13      176.63      131.29    109.94 o 
   0   2  13     1659.35     1403.79    136.71 o 
   2   2  13        5.21      -92.41     92.41 o 
   4   2  13       32.60      181.01    139.30 o 
   6   2  13      203.96      533.35    147.90 o 
   8   2  13       43.15      286.63    205.15 o 
  10   2  13       26.96      397.34    182.23 o 
  12   2  13        6.95      158.93    427.37 o 
  14   2  13       93.86      -10.91     61.82 o 
 -35   3  13       22.99     -214.41    246.15 o 
 -33   3  13        9.99     -223.11    223.11 o 
 -31   3  13        9.56       16.46    159.52 o 
 -29   3  13        1.74     -180.46    219.08 o 
 -27   3  13      118.68     -114.79    153.52 o 
 -25   3  13      132.59      206.81    174.41 o 
 -23   3  13       83.16      328.58    146.51 o 
 -21   3  13        0.12       42.47    120.37 o 
 -19   3  13       60.22      -26.11     58.53 o 
 -17   3  13       34.06      -16.31     64.93 o 
 -15   3  13        8.74       -3.29     60.88 o 
 -13   3  13       59.49       51.57     84.81 o 
 -11   3  13        3.12       33.38     51.78 o 
  -9   3  13        4.30       49.12     98.73 o 
  -7   3  13        9.88      -69.24     94.02 o 
  -5   3  13        8.89      -14.05     43.17 o 
  -3   3  13       73.35      101.26     84.96 o 
  -1   3  13      174.04      195.82    101.08 o 
   1   3  13      730.27      881.99    100.12 o 
   3   3  13       31.08      -49.79     81.94 o 
   5   3  13       14.83       90.19    112.70 o 
   7   3  13       30.99       67.44    168.73 o 
   9   3  13        7.51      943.18    461.74 o 
  11   3  13       61.63      180.94    195.37 o 
  13   3  13      654.40     1480.78    303.57 o 
 -32   4  13        6.97      253.57    236.29 o 
 -30   4  13        7.09      260.52    299.53 o 
 -28   4  13      340.88      443.23    262.02 o 
 -26   4  13       16.49      348.81    259.24 o 
 -24   4  13       36.40      -32.17    127.61 o 
 -22   4  13       45.09       60.58    169.05 o 
 -20   4  13      298.43      569.58    143.57 o 
 -18   4  13      142.30      206.87     89.63 o 
 -16   4  13        9.11       59.57     67.62 o 
 -14   4  13      795.89     1074.43    141.06 o 
 -12   4  13       76.78      -64.15     64.15 o 
 -10   4  13      138.13      106.25     89.51 o 
  -8   4  13       30.08      107.68    101.19 o 
  -6   4  13       16.81       -2.87    105.19 o 
  -4   4  13       71.66      101.77    131.45 o 
  -2   4  13       39.01       61.54    102.48 o 
   0   4  13      492.02      198.88    142.37 o 
   2   4  13       30.25      -45.05     84.91 o 
   4   4  13        3.42      347.96    159.51 o 
   6   4  13       82.32      215.71    154.01 o 
   8   4  13       18.36       61.88    322.19 o 
  10   4  13        3.75       64.75    321.02 o 
  12   4  13      280.43      132.65    333.26 o 
 -31   5  13       16.56      238.20    627.74 o 
 -29   5  13      165.80      -14.39     66.23 o 
 -27   5  13       75.63     -116.38    251.52 o 
 -25   5  13      129.09      228.42    171.01 o 
 -23   5  13       15.54      -96.38    121.04 o 
 -21   5  13        6.07      -28.82    168.35 o 
 -19   5  13      136.29      572.92    145.50 o 
 -17   5  13      393.96      473.75    148.52 o 
 -15   5  13      597.90      954.71    136.98 o 
 -13   5  13      139.87        8.67    143.49 o 
 -11   5  13       70.50       -2.82     99.91 o 
  -9   5  13      227.52      226.26    113.08 o 
  -7   5  13       97.86      232.99    117.72 o 
  -5   5  13        0.10      -54.25     66.34 o 
  -3   5  13        5.33      245.69    133.80 o 
  -1   5  13        2.67       37.06    160.24 o 
   1   5  13      188.34      402.75    163.29 o 
   3   5  13      111.88       86.73    219.86 o 
   5   5  13        7.45      207.00    175.38 o 
   7   5  13        4.18      271.33    247.76 o 
   9   5  13        8.49      462.59    309.18 o 
 -28   6  13      168.31      641.78    246.01 o 
 -26   6  13       47.51      473.62    166.06 o 
 -24   6  13      261.32     -158.48    252.88 o 
 -22   6  13      103.36        1.04    313.35 o 
 -20   6  13       20.07     -146.18    146.18 o 
 -18   6  13       12.98     -156.94    312.78 o 
 -16   6  13       24.86       92.82    179.61 o 
 -14   6  13      685.25      363.45    217.89 o 
 -12   6  13       93.00      163.49    150.99 o 
 -10   6  13        3.24      144.28    141.44 o 
  -8   6  13       88.00     -161.74    161.74 o 
  -6   6  13       55.35       92.16    274.36 o 
  -4   6  13        1.42        8.44    177.97 o 
  -2   6  13       28.98      253.38    157.79 o 
   0   6  13      161.30      151.81    286.91 o 
   2   6  13      181.02      426.30    194.94 o 
   4   6  13       16.17     -188.70    196.17 o 
   6   6  13       22.22     -211.38    211.38 o 
   8   6  13       10.06     -156.06    173.42 o 
 -25   7  13      172.57      167.77    309.31 o 
 -23   7  13       21.36     -343.91    343.91 o 
 -21   7  13       30.29      731.70    300.20 o 
 -19   7  13        3.52     -108.15    108.15 o 
 -17   7  13        0.43     -108.44    233.87 o 
 -15   7  13      143.19      373.70    265.94 o 
 -13   7  13      346.60      409.64    258.66 o 
 -11   7  13      187.43      431.86    149.71 o 
  -9   7  13       14.19      197.02    182.88 o 
  -7   7  13        4.91     -123.99    123.99 o 
  -5   7  13        6.15      255.20    188.00 o 
  -3   7  13        1.99       69.29    375.35 o 
  -1   7  13       63.98      342.21    179.41 o 
   1   7  13       37.63       -4.44    197.59 o 
   3   7  13        0.00     -191.45    191.45 o 
 -20   8  13        2.36      335.80    331.72 o 
 -18   8  13       17.23     -324.94    324.94 o 
 -16   8  13       69.02     -148.99    148.99 o 
 -14   8  13       41.20     -202.20    202.20 o 
 -12   8  13       49.80      344.71    301.41 o 
 -10   8  13       55.33       36.62    301.81 o 
  -8   8  13       51.56      322.64    176.72 o 
  -6   8  13        0.50      -60.92     88.29 o 
  -4   8  13       60.08      565.71    203.07 o 
  -2   8  13      103.80      127.34    477.55 o 
 -34   0  14       80.70      -72.94     87.64 o 
 -32   0  14        9.91     -316.88    316.88 o 
 -30   0  14       91.94     -163.79    163.79 o 
 -28   0  14      233.46      -55.01    148.55 o 
 -26   0  14       42.14       83.12    212.91 o 
 -24   0  14        9.93      -38.67   8689.24 o 
 -22   0  14       13.06      -24.56    111.73 o 
 -20   0  14       43.16      -58.35     58.35 o 
 -18   0  14      291.33      407.82    190.69 o 
 -16   0  14     3332.45     3631.42    207.91 o 
 -14   0  14     4759.16     5229.66    191.03 o 
 -12   0  14      817.16      945.70    161.96 o 
 -10   0  14     1857.75     1916.50    189.11 o 
  -8   0  14      117.48       90.38    184.27 o 
  -6   0  14       10.29     -172.69    172.69 o 
  -4   0  14        1.59      180.35    199.79 o 
  -2   0  14       85.91      211.54    168.84 o 
   0   0  14      173.91      -17.67    123.06 o 
   2   0  14      549.74      511.57    211.13 o 
   4   0  14       31.51      283.90    212.41 o 
   6   0  14       15.15     -256.74    256.74 o 
   8   0  14        6.47     -239.73    239.73 o 
  10   0  14        0.79      241.83    246.00 o 
  12   0  14      107.92      395.20    282.12 o 
 -35   1  14       35.64      318.67    186.46 o 
 -33   1  14       20.72      283.76    207.32 o 
 -31   1  14       48.31      478.55    327.45 o 
 -29   1  14      374.90      376.96    187.41 o 
 -27   1  14      263.05      123.67    197.76 o 
 -25   1  14       93.14       -3.40    118.75 o 
 -23   1  14      168.48      247.76    123.74 o 
 -21   1  14      107.50      278.90    114.96 o 
 -19   1  14        7.92      -39.95     94.19 o 
 -17   1  14       30.52       19.58     44.96 o 
 -15   1  14      336.78      183.42    105.76 o 
 -13   1  14      403.92      405.95     98.78 o 
 -11   1  14       71.50      -33.34     33.34 o 
  -9   1  14        0.52      -72.60     89.50 o 
  -7   1  14       16.41      -66.24     66.24 o 
  -5   1  14       31.39      -54.00    155.99 o 
  -3   1  14        1.93      -38.04    158.77 o 
  -1   1  14        1.82      117.46    207.13 o 
   1   1  14       79.35      130.20    145.43 o 
   3   1  14      107.56       39.74    220.59 o 
   5   1  14        0.02       26.84    228.25 o 
   7   1  14        6.71      155.87    157.45 o 
   9   1  14       38.95       78.05    231.96 o 
  11   1  14       70.84     -113.20    276.31 o 
 -34   2  14        0.46      132.32    225.02 o 
 -32   2  14       41.27      251.19    205.00 o 
 -30   2  14       38.94       39.30    258.63 o 
 -28   2  14        3.23     -118.56    118.56 o 
 -26   2  14        0.30      -92.34     92.34 o 
 -24   2  14      238.62      312.83    118.51 o 
 -22   2  14        3.92       36.51    120.42 o 
 -20   2  14       51.17        3.93     79.91 o 
 -18   2  14        3.07       27.16    127.68 o 
 -16   2  14      201.70      256.85    105.58 o 
 -14   2  14      526.97      411.38    102.08 o 
 -12   2  14        0.77       40.40     84.16 o 
 -10   2  14      108.61       -6.94     57.79 o 
  -8   2  14       67.85      195.22     97.36 o 
  -6   2  14      291.50      317.75    107.73 o 
  -4   2  14      160.55       54.18     78.18 o 
  -2   2  14      269.71      -53.40     61.74 o 
   0   2  14      163.06      210.78    119.98 o 
   2   2  14       14.33      -56.62    116.37 o 
   4   2  14       84.82       93.63    160.31 o 
   6   2  14       24.97       -5.70    333.81 o 
   8   2  14        0.89      -48.08    144.05 o 
  10   2  14       29.05      291.03    184.38 o 
 -33   3  14       13.00      169.81    243.17 o 
 -31   3  14      197.31      392.53    307.58 o 
 -29   3  14      901.45     1081.43    270.10 o 
 -27   3  14      151.92      364.58    143.59 o 
 -25   3  14      651.04      687.55    314.30 o 
 -23   3  14      275.17      200.55    138.66 o 
 -21   3  14        0.06      -85.12     85.12 o 
 -19   3  14        3.01      -64.81     89.87 o 
 -17   3  14      503.22      465.19    112.81 o 
 -15   3  14     1048.93     1206.71     89.47 o 
 -13   3  14        5.92       65.36    107.16 o 
 -11   3  14        0.25      233.30    104.45 o 
  -9   3  14       80.15      -32.20     46.90 o 
  -7   3  14        3.79       22.96    123.21 o 
  -5   3  14        6.81      -44.27     62.24 o 
  -3   3  14        0.03       14.60     45.49 o 
  -1   3  14      138.04     -115.97    135.46 o 
   1   3  14      382.07      455.43    171.41 o 
   3   3  14      437.23      486.55    184.47 o 
   5   3  14        4.03       56.98    161.85 o 
   7   3  14        4.61     -141.15    141.15 o 
   9   3  14       40.98      511.51    161.18 o 
 -32   4  14        4.13      471.10    360.08 o 
 -30   4  14        0.32      192.57    230.57 o 
 -28   4  14      163.40      371.49    328.01 o 
 -26   4  14      226.35      -90.56    139.79 o 
 -24   4  14       10.67     -133.91    202.28 o 
 -22   4  14      148.76      174.83    132.06 o 
 -20   4  14      210.50      311.66    132.86 o 
 -18   4  14       48.35      312.87    111.41 o 
 -16   4  14       29.57      -71.42     90.76 o 
 -14   4  14       29.10      221.79    117.90 o 
 -12   4  14      972.78     1182.41    109.08 o 
 -10   4  14        0.36       51.03     79.16 o 
  -8   4  14       25.92      -61.69     61.69 o 
  -6   4  14        0.90      125.33    112.65 o 
  -4   4  14       19.33      -31.19    115.40 o 
  -2   4  14      346.20      363.22    120.62 o 
   0   4  14      210.34      444.40    141.46 o 
   2   4  14      103.41       49.54    156.21 o 
   4   4  14        6.39      559.00    201.26 o 
   6   4  14        0.16       77.84    206.78 o 
   8   4  14       11.56     -225.66    242.14 o 
 -29   5  14      174.54      559.87    237.94 o 
 -27   5  14      276.14      692.22    235.72 o 
 -25   5  14        5.32       42.64    313.92 o 
 -23   5  14        0.00     -120.23    164.94 o 
 -21   5  14       16.68      259.84    192.00 o 
 -19   5  14       74.78      280.41    122.44 o 
 -17   5  14       14.20      -90.23     90.23 o 
 -15   5  14       94.93       74.45    171.29 o 
 -13   5  14      726.01      577.43    160.16 o 
 -11   5  14      285.78      500.08    132.26 o 
  -9   5  14       29.75      238.75    165.69 o 
  -7   5  14        7.99      -92.56    117.26 o 
  -5   5  14        0.00      -38.34    105.51 o 
  -3   5  14        9.63      104.97    138.39 o 
  -1   5  14        0.68       95.64    185.21 o 
   1   5  14       71.66      261.81    177.08 o 
   5   5  14        0.39     -162.76    162.76 o 
 -26   6  14        4.70      370.90    197.50 o 
 -24   6  14       17.65     -237.93    352.69 o 
 -22   6  14       11.06      531.54    332.19 o 
 -18   6  14       13.90      358.85    257.62 o 
 -16   6  14        8.66       36.63    243.15 o 
 -14   6  14      161.02       86.86    213.89 o 
 -12   6  14        7.42     -147.22    147.22 o 
 -10   6  14        3.76      301.79    185.09 o 
  -8   6  14       11.83      -94.23    135.41 o 
  -6   6  14        0.41      -79.92     84.46 o 
  -4   6  14        2.58      247.12    175.76 o 
  -2   6  14        0.35      184.50    189.64 o 
   0   6  14        3.91     -168.82    201.73 o 
   2   6  14       31.01      505.71    305.59 o 
 -21   7  14       26.06       13.69    120.38 o 
 -19   7  14        7.02     -212.41    212.41 o 
 -17   7  14       18.45     -108.73    108.73 o 
 -15   7  14        0.49      285.85    192.10 o 
 -13   7  14       15.31      351.83    261.43 o 
 -11   7  14       12.78      394.37    192.19 o 
  -9   7  14        1.15       74.06    180.56 o 
  -7   7  14        9.59      -71.80    300.34 o 
  -5   7  14       20.81      149.18    234.04 o 
  -3   7  14        7.48       53.06    207.06 o 
  -1   7  14       41.70      187.12    328.34 o 
 -33   1  15        1.69      -69.53    310.00 o 
 -31   1  15        3.78      -34.24    450.90 o 
 -29   1  15        4.33      -81.53    210.74 o 
 -27   1  15       11.97       26.84     65.74 o 
 -25   1  15      123.27      109.09    198.22 o 
 -23   1  15      135.40       14.52     57.82 o 
 -21   1  15      113.71      -52.25     82.94 o 
 -19   1  15      259.50      349.11    103.18 o 
 -17   1  15       21.57     -111.70    111.70 o 
 -15   1  15      232.39      402.70    143.55 o 
 -13   1  15      177.48      -51.78     94.28 o 
 -11   1  15       73.57       24.87    117.44 o 
  -9   1  15        1.37      -47.63     47.63 o 
  -7   1  15       16.41       32.74     99.73 o 
  -5   1  15      151.66       75.79     98.97 o 
  -3   1  15      229.62      304.93    156.46 o 
  -1   1  15       16.70       20.56    151.73 o 
   1   1  15      393.12      348.13    183.47 o 
   3   1  15       30.31      154.46    163.82 o 
   5   1  15       17.85      -23.44    216.33 o 
   7   1  15        2.76     -191.54    191.54 o 
 -32   2  15       80.20     -208.58    341.90 o 
 -30   2  15        2.48      -11.92    193.67 o 
 -28   2  15      609.80      635.43    311.08 o 
 -26   2  15       33.09      281.92    194.28 o 
 -24   2  15       29.86       27.07    142.53 o 
 -22   2  15      102.69      278.97    129.50 o 
 -20   2  15       52.99        8.22    142.43 o 
 -18   2  15      113.35      470.84    156.31 o 
 -16   2  15      540.41      246.69    132.07 o 
 -14   2  15        0.63      195.14    115.51 o 
 -12   2  15      460.32      437.32    112.76 o 
 -10   2  15       90.68      -14.67     51.60 o 
  -8   2  15        1.83      148.11    122.35 o 
  -6   2  15        8.96      -88.61    111.94 o 
  -4   2  15        9.68       -0.39     98.87 o 
  -2   2  15      182.17      337.37    130.57 o 
   0   2  15        0.24      -21.99    162.07 o 
   2   2  15       20.68      -17.20     99.31 o 
   4   2  15       76.51      -64.36    205.25 o 
   6   2  15        2.24      311.84    162.53 o 
   8   2  15       16.01      325.63    313.61 o 
 -31   3  15        0.68      488.69    241.86 o 
 -29   3  15       10.99      277.09    237.70 o 
 -27   3  15      202.72      243.74    163.43 o 
 -25   3  15      132.30     -115.09    115.09 o 
 -23   3  15      302.21       10.72    177.99 o 
 -21   3  15       18.95      138.66    130.75 o 
 -19   3  15       84.67      -22.10     87.85 o 
 -17   3  15      153.46      100.59    213.40 o 
 -15   3  15      323.66      433.12    115.09 o 
 -13   3  15      579.25      853.49    191.81 o 
 -11   3  15       97.89      233.09    136.75 o 
  -9   3  15      123.58     -128.15    128.15 o 
  -7   3  15       20.83       12.05     56.34 o 
  -5   3  15       12.20      -93.17     93.17 o 
  -3   3  15       59.44      120.82    152.68 o 
  -1   3  15      345.78      -39.97     76.22 o 
   1   3  15        0.31      290.90    158.60 o 
   3   3  15       46.63      153.83    147.65 o 
   5   3  15       14.04      220.29    206.58 o 
 -30   4  15       63.56      546.57    236.34 o 
 -28   4  15       16.86     -164.07    164.07 o 
 -26   4  15      270.26      -63.81    182.66 o 
 -24   4  15       13.31      263.74    155.77 o 
 -22   4  15       22.39      189.96    226.92 o 
 -20   4  15       54.87      -70.92    200.50 o 
 -18   4  15      103.62      288.88    159.50 o 
 -16   4  15      345.25       97.86    154.48 o 
 -14   4  15      232.48      437.88    262.78 o 
 -12   4  15      564.06      523.58    123.48 o 
 -10   4  15       74.49      239.07    127.98 o 
  -8   4  15        0.02     -113.47    113.47 o 
  -6   4  15        4.95      -22.24    140.98 o 
  -4   4  15       24.18      -13.15    123.74 o 
  -2   4  15       19.40       74.85    145.51 o 
   0   4  15        9.76      272.03    145.68 o 
   2   4  15       19.84     -120.10    120.10 o 
   4   4  15       16.07      948.24    683.69 o 
 -27   5  15       68.58      238.54    594.89 o 
 -25   5  15       62.54      246.64    196.02 o 
 -23   5  15       51.18      457.84    262.41 o 
 -21   5  15        0.10       88.91    191.27 o 
 -19   5  15        3.02      456.46    264.99 o 
 -17   5  15      156.81      139.19    358.22 o 
 -15   5  15      186.79      606.66    299.88 o 
 -13   5  15       39.46      -98.05     98.05 o 
 -11   5  15       39.75      -23.28    147.44 o 
  -9   5  15       82.87      320.63    145.61 o 
  -7   5  15       76.33       28.65    109.01 o 
  -5   5  15       85.91      198.35    161.47 o 
  -3   5  15       24.68       -7.32    101.40 o 
  -1   5  15        0.12      -26.79    155.37 o 
   1   5  15       12.01      244.27    302.63 o 
 -22   6  15        0.11      910.44    351.92 o 
 -20   6  15        1.29      -67.49    288.66 o 
 -18   6  15       16.37     -149.15    149.15 o 
 -16   6  15       61.43      230.04    174.28 o 
 -14   6  15      242.88      333.18    176.30 o 
 -12   6  15        7.58       24.57    182.20 o 
 -10   6  15      161.71      368.64    181.84 o 
  -8   6  15        2.43      -28.23    303.50 o 
  -6   6  15        1.81      -74.76     85.31 o 
  -4   6  15        0.02      360.04    216.54 o 
  -2   6  15       69.81       76.03    198.79 o 
 -15   7  15       42.63     -182.09    182.09 o 
 -13   7  15        0.09      174.35    265.34 o 
 -11   7  15       13.65      479.44    207.17 o 
 -30   0  16       24.19        2.98    348.74 o 
 -28   0  16      122.88      277.76    330.39 o 
 -26   0  16       23.40      236.02    296.15 o 
 -24   0  16       90.30       70.25    272.71 o 
 -22   0  16      114.13     -105.11    105.11 o 
 -20   0  16        4.25       38.58    231.93 o 
 -16   0  16      113.16      330.98    232.04 o 
 -14   0  16     1101.46      494.44    205.55 o 
 -12   0  16      104.51      239.54    194.97 o 
 -10   0  16      180.60       34.67     72.41 o 
  -8   0  16       49.82      356.54    196.19 o 
  -6   0  16       94.58     -212.17    212.17 o 
  -4   0  16        1.41      -38.61    123.08 o 
  -2   0  16       13.44      355.36    273.22 o 
   0   0  16      587.84      529.05    242.25 o 
   2   0  16       92.03      607.18    275.52 o 
   4   0  16        2.49     -270.73    303.74 o 
 -31   1  16       29.08       32.13    403.70 o 
 -29   1  16        9.79     -183.11    324.16 o 
 -27   1  16      244.85      271.06    383.94 o 
 -25   1  16       17.29      281.28    216.71 o 
 -23   1  16       17.41      365.15    140.11 o 
 -21   1  16       59.46     -238.15    238.15 o 
 -19   1  16       51.44      329.65    266.75 o 
 -17   1  16       20.42       51.90    151.72 o 
 -15   1  16       11.42     -106.82    198.30 o 
 -13   1  16      104.41       37.26    204.17 o 
 -11   1  16        4.84      -18.66    122.69 o 
  -9   1  16        9.41       75.50    165.67 o 
  -7   1  16      120.64       47.63    185.07 o 
  -5   1  16       43.71      107.31    231.17 o 
  -3   1  16       32.55     -158.08    175.83 o 
  -1   1  16      304.14      717.25    173.30 o 
   1   1  16       18.32      115.90    179.85 o 
   3   1  16        1.55     -155.42    305.37 o 
 -30   2  16       52.09      187.90    481.16 o 
 -28   2  16      336.28      332.03    438.24 o 
 -26   2  16      282.11      -96.07     96.07 o 
 -24   2  16        2.98     -152.91    152.91 o 
 -22   2  16       75.41      141.20    279.77 o 
 -20   2  16        5.46     -195.07    211.76 o 
 -18   2  16        2.45      222.64    241.24 o 
 -16   2  16      103.59       79.90    318.02 o 
 -14   2  16        8.16      190.41    224.44 o 
 -12   2  16      320.29      280.93    138.34 o 
 -10   2  16      139.26      228.10    128.22 o 
  -8   2  16        3.83      -97.69     97.69 o 
  -6   2  16        0.31      236.10    145.91 o 
  -4   2  16        4.71       63.05    125.01 o 
  -2   2  16       25.68     -102.21    102.21 o 
   0   2  16       33.61      110.53    159.33 o 
   2   2  16        6.78      249.46    168.02 o 
 -29   3  16      119.76       50.88    243.79 o 
 -27   3  16       56.64      129.35    408.18 o 
 -25   3  16      191.50      242.76    167.25 o 
 -23   3  16       67.35      395.59    159.71 o 
 -21   3  16      242.26      -21.15    130.17 o 
 -19   3  16       71.33     -205.67    225.91 o 
 -17   3  16       40.08      295.70    245.52 o 
 -15   3  16      107.56      -81.62    122.06 o 
 -13   3  16      614.96     1105.87    290.39 o 
 -11   3  16      102.52     -124.66    124.66 o 
  -9   3  16        4.49      -28.68    127.86 o 
  -7   3  16       47.26      514.37    169.38 o 
  -5   3  16       36.63     -110.24    129.47 o 
  -3   3  16        0.61      -94.85    150.47 o 
  -1   3  16      162.60      274.07    153.15 o 
   1   3  16        1.63      138.98    240.90 o 
 -26   4  16      512.28      965.01    350.59 o 
 -24   4  16       19.88      -15.57     54.76 o 
 -22   4  16        0.11      311.21    205.36 o 
 -20   4  16        1.80      301.70    295.37 o 
 -18   4  16       22.11      583.96    269.58 o 
 -16   4  16       18.75     -126.12    341.26 o 
 -14   4  16      581.66      876.42    457.54 o 
 -12   4  16      216.88      165.80    165.67 o 
 -10   4  16        8.87      143.54    195.42 o 
  -8   4  16        7.35     -164.21    164.21 o 
  -6   4  16       30.47      393.82    180.45 o 
  -4   4  16       42.78     -113.43    174.88 o 
  -2   4  16        1.97      268.15    158.97 o 
   0   4  16       88.35      356.28    221.45 o 
 -23   5  16       19.19      300.63    202.29 o 
 -21   5  16        0.05     -214.08    214.08 o 
 -19   5  16        0.93      515.97    236.53 o 
 -17   5  16        0.75      156.73    263.81 o 
 -15   5  16       20.45      476.18    202.08 o 
 -13   5  16      266.53       89.71    310.17 o 
 -11   5  16       29.29      -71.34    280.00 o 
  -9   5  16       47.50       39.90    162.33 o 
  -7   5  16       48.28       23.05    148.11 o 
  -5   5  16        7.25      180.42    168.76 o 
 -14   6  16       17.97       80.66    300.97 o 
 -12   6  16      141.79      528.30    282.45 o 
 -27   1  17        0.03      372.11    347.08 o 
 -25   1  17       21.57     -220.03    220.03 o 
 -23   1  17        1.13      574.97    236.86 o 
 -21   1  17       17.88     -104.21    264.47 o 
 -19   1  17       17.60     -240.68    240.68 o 
 -17   1  17        6.63      232.92    248.46 o 
 -15   1  17       40.65       79.31    494.06 o 
 -13   1  17       14.13      178.84    273.86 o 
 -11   1  17       85.71        5.26    246.70 o 
  -9   1  17       22.80      661.83    288.42 o 
  -7   1  17       46.48       -3.91    244.21 o 
  -5   1  17       18.61       74.03    154.54 o 
  -3   1  17        0.72      376.53    175.56 o 
  -1   1  17        2.98     -186.60    186.60 o 
 -26   2  17      434.25      596.70    168.12 o 
 -24   2  17      184.48      296.66    684.23 o 
 -22   2  17       13.17      576.09    275.33 o 
 -20   2  17       11.24     -115.87    235.07 o 
 -18   2  17       17.59      -56.74    399.19 o 
 -16   2  17       76.89      -15.61    173.69 o 
 -14   2  17       95.80       74.27    298.60 o 
 -12   2  17      112.84      374.14    140.66 o 
 -10   2  17      109.19     -152.39    152.39 o 
  -8   2  17       32.37      -84.98    267.03 o 
  -6   2  17        0.16     -130.85    175.75 o 
  -4   2  17        2.27      229.37    244.50 o 
  -2   2  17       21.43      489.86    193.59 o 
 -25   3  17       50.91      -20.15    260.05 o 
 -23   3  17        8.64     -151.27    262.81 o 
 -21   3  17       21.87      733.88    288.42 o 
 -19   3  17        1.52     -234.58    234.58 o 
 -17   3  17        0.45       92.60    274.35 o 
 -15   3  17      138.01      309.11    587.56 o 
 -13   3  17      569.60     1250.22    307.55 o 
 -11   3  17        9.45      336.42    170.30 o 
  -9   3  17       33.33       37.85    145.24 o 
  -7   3  17        2.40     -138.67    204.50 o 
  -5   3  17        1.83     -171.83    194.74 o 
 -18   4  17       31.96       31.01    284.84 o 
 -16   4  17      195.26      -14.30    300.38 o 
 -14   4  17      281.09      450.42    245.19 o 
 -12   4  17       10.91      -70.63    127.51 o 
 -10   4  17       96.71      660.14    219.96 o 
  -8   4  17       12.55      -33.82    194.64 o 
 -18   0  18       10.19       52.01    286.20 o 
 -16   0  18       95.23      194.48    258.88 o 
 -14   0  18      378.93      -94.02    286.12 o 
 -12   0  18       26.96      684.07    299.22 o 
 -10   0  18      275.42     -274.48    274.48 o 
  -8   0  18       71.23      488.62    202.46 o 
 -21   1  18       22.34      583.18    278.68 o 
 -19   1  18        0.01      252.19    255.38 o 
 -17   1  18       19.65     -138.60    200.21 o 
 -15   1  18       13.42       38.51    473.65 o 
 -13   1  18        5.89      455.80    500.62 o 
 -11   1  18       18.29      107.14    281.33 o 
  -9   1  18        5.38      -38.57    120.36 o 
 -20   2  18        9.51      798.66    279.98 o 
 -16   2  18        0.03      394.73    183.65 o 
 -14   2  18       17.09      130.37    281.90 o 
 -12   2  18        0.02      687.81    315.68 o 
 -10   2  18        8.39      365.15    315.90 o 
                                                 
